# Supplementary material for: The O-Glycome of Human Nigrostriatal Tissue and Its Alteration in Parkinson’s Disease
Source: J Proteome Res. 2021 Jun 30;20(8):3913–24. doi: 10.1021/acs.jproteome.1c00219 (PMC8353623; doi:10.1021/acs.jproteome.1c00219)
Supplement: Supplementary file 2 — pr1c00219_si_002.xlsx [file pr1c00219_si_002.xlsx]

## Sheet: Healthy striatum_Supp. Tbl. 5
Supplementary Table 5. Exoglycosidase digestion panel for healthy striatum pool.
Structure (long name)	Structure (image)		RT		BLANK					Junk consistent?		UND					NAN1					ABS					ABS+SPG					ABS+BTG					ABS+BTG+AMF					ABS+BTG+AMF+BKF					ABS+BTG+AMF+BKF+GUH
					GU	% Area		Structure				GU	% Area		Structure		GU	% Area		Structure		GU	% Area		Structure		GU	% Area		Structure		GU	% Area		Structure		GU	% Area		Structure		GU	% Area		Structure		GU	% Area
galNAc																																	4.62	4.62	GA (galNAc)			4.13	4.13	GA (galNAc)			2.57	2.57	GA (galNAc)			6.26	6.26
glucose			1.968		1.02	8.89	8.89	junk				1.02	2.29	1.1	gl (glucose)		1.02	2.21	1.05	gl (glucose)		1.02	2.09	1	gl (glucose)		1.02	2.03	1	gl (glucose)		1.01	25.45	24.45	gl (glucose)		1.01	25.13	23.63	gl (glucose)		1.01	22.34	21.34	gl (glucose)		1.02	38.59	23.09
										JUNK				1.19	junk				1.16	junk				1.09	junk				1.03	junk				1	junk				1.5	junk				1	junk				2
mannose																																																	13.5
galactose			2.061									1.04	0.28	0.28	ga (galactose)		1.04	4.38	4.38	ga (galactose)		1.04	5.37	5.37	ga (galactose)		1.04	5.3	5.3	ga (galactose)		1.04	6.4	6.4	ga (galactose)		1.03	5.59	5.59	ga (galactose)		1.03	4.64	4.64	ga (galactose)		1.03	4.7	4.7
			2.157							JUNK		1.07	1.15	1.15	junk		1.09	1.29	1.29	junk		1.09	1.1	1.1	junk		1.11	0.59	0.59	junk		1.09	0.66	0.66	junk		1.08	0.71	0.71	junk		1.08	0.39	0.39	junk		1.09	0.9	0.9
			2.283							JUNK		1.1	0.86	0.86	junk		1.12	1.45	1.45	junk		1.12	1.38	1.38	junk		1.12	1.25	1.25	junk		1.12	1.87	1.87	junk		1.11	1.64	1.64	junk		1.1	1.9	1.9	junk		1.12	1.6	1.6
										JUNK												1.38	0.51	0.51	junk		1.39	0.57	0.57	junk		1.39	0.54	0.54	junk		1.38	0.6	0.6	junk		1.37	0.5	0.5	junk		1.39	0.49	0.49
			4.007							JUNK		1.54	1.51	1.51	junk
Galβ1-3-SO3-GalNAc																						1.69	1.56	1.56	sga3GA***		1.69	2.01	2.01	sga3GA***		1.68	1.26	1.26	sga3GA***		1.67	1.4	1.4	sga3GA***		1.67	1.23	1.23	sga3GA***		1.68	1.57	1.57
NeuNAc-α2-3 NeuNAc/NeuAcα2-3-SO3-GalNAc			4.935									1.77	2.11	1.61	S3S***		1.78	0.5				1.78	0.81				1.79	1.06				1.78	1.11				1.77	1.11				1.77	1.17				1.77	0.81
					1.73	1.69	1.69	junk		JUNK				0.5	junk				0.5	junk				0.81	junk				1.06	junk				1.11	junk				1.11	junk				1.17	junk				0.81
Galβ1-3GalNAc												1.8	0				1.8	4.43	4.43	ga3GA		1.8	10.67	10.67	ga3GA		1.8	15.11	9.91	ga3GA		1.8	12.12	5.93	ga3GA		1.79	17.4	5.51	ga3GA (incomplete dig)		1.79	18.37	6.37	ga3GA (incomplete dig)		1.79	7.72	7.72
GlcNAcβ1-2Man																													5.2	GL2m				6.19	G2m				11.89	G2m				12	G2m
Galα1-3GalNAc			5.075									1.81	2.94	0.68	gaa3GA		1.82	2.53	0.27	gaa3GA		1.81	2.5	0.24	gaa3GA		1.82	2.5	0.24	gaa3GA		1.81	2.5	0.24	gaa3GA		1.8	2.5	0.24	gaa3GA		1.8	2.5	0.24	gaa3GA		1.81	2.47	0.21
					1.78	3.92	3.92	junk		JUNK				2.26	junk				2.26	junk				2.26	junk				2.26	junk				2.26	junk				2.26	junk				2.26	junk				2.26
GlcNAcβ1-3GalNAc/GlcNAcβ1-6GalNAc			5.251									1.85	0.82	0.6	GL3GA		1.87	0.73	0.5	GL3GA		1.86	0.84	0.6	GL3GA		1.86	1.13	0.6	GL3GA		1.86	1.08	0.9	GL3GA		1.85	1.14	0.9	GL3GA		1.85	1.16	0.9	GL3GA		1.85	0.47
										JUNK				0.22	junk				0.23	junk				0.24	junk				0.53	junk				0.18	junk				0.24	junk				0.26	junk				0.47
					1.93	65.83	65.83			JUNK																																					1.87	0.67	0.67
			5.364							JUNK		1.88	1.14	1.14	junk							1.89	0.92	0.92	junk		1.92	0.7	0.7	junk		1.91	0.78	0.78	junk		1.9	0.25	0.25	junk		1.89	0.23	0.23	junk		1.91	0.24	0.24
Galβ1-3Glc			5.694					junk		GLC CORE JUNK		1.97	26.66	25.69	ga3gl (glc core junk)		1.98	27.29	26.32	ga3gl (glc core junk)		1.97	28.16	27.19	ga3gl (glc core junk)		1.97	27.9	26.93	ga3gl (glc core junk)		1.93	0.97				1.92	0.8				1.93	0.78				1.93	0.52	0.52
										JUNK				0.97	junk				0.97	junk				0.97	junk				0.97	junk				0.97	junk				0.8	junk				0.78	junk		1.96	0.26	0.26
										JUNK																						1.97	0.3	0.3	junk		1.96	1.15	1.15	junk		1.96	1.27	1.27	junk		1.97	1.31	1.31
			5.837					junk		JUNK		2	0.91	0.91	junk		2.01	1.68	1.68	junk		2.01	0.7	0.7	junk		2	0.9	0.9	junk		2	0.58	0.58	junk		1.99	0.57	0.57	junk		1.99	0.73	0.73	junk		2	0.69	0.69
																																					2.04	1.08				2.04	1.13				2.05	1.21
			6.083							JUNK		2.07	0.87	0.87	junk		2.08	0.44	0.44	junk		2.08	0.47	0.47	junk		2.08	0.65	0.65	junk		2.07	0.7	0.7	junk				1.08	junk				1.13	junk				1.21
			7.23		2.32	2.73	2.73	junk		JUNK		2.36	1.7	1.7	junk		2.37	1.11	1.11	junk		2.37	0.75	0.75	junk		2.36	0.94	0.94	junk		2.36	0.85	0.85	junk		2.34	1.38	1.38	junk		2.33	0.84	0.84	junk		2.34	0.56	0.56
NeuAcα2-3Gal			7.48									2.43	4.92	3.42	S3ga*		2.44	1.5
NeuAcα2-6GalNAc														1.5	S6GA				1.5	S6GA
			7.713		2.45	1.45	1.45	junk		JUNK		2.49	0.65	0.65	junk		2.49	0.29	0.29	junk		2.49	0.21	0.21	junk		2.49	0.38	0.38	junk		2.48	0.27	0.27	junk		2.51	0.2				2.51	0.2				2.47	0.22	0.22
			7.857							JUNK		2.53	0.47	0.47	junk		2.54	0.34	0.34	junk		2.54	0.27	0.27	junk		2.53	0.39	0.39	junk		2.53	0.31	0.31	junk				0.2	junk				0.2	junk		2.51	0.19	0.19
										JUNK																											2.52	0.26	0.26	junk		2.52	0.26	0.26	junk		2.52	0.2	0.2
Galβ1-3GlcNAcβ1-2Man			8.1		2.62	3.7						2.59	0.2	0.2	ga3GL2m		2.6	0.58	0.58	ga3GL2m		2.59	0.89	0.89	ga3GL2m		2.59	0.99	0.99	ga3GL2m
Galβ1-4GlcNAcβ1-2Man			8.291									2.64	9.09	1.4	ga4GL2m		2.65	12.33	4.64	ga4GL2m		2.65	12.69	5	ga4GL2m		2.64	8.54				2.64	8.53				2.62	8.71				2.63	9.76				2.63	8.29
Glcβ1-4Galβ1-3Glc							3.7	junk		GLC CORE JUNK				7.69	gl3ga4gl (glc core junk)				7.69	gl3ga4gl (glc core junk)				7.69	gl3ga4gl (glc core junk)				7.69	gl3ga4gl (glc core junk)				7.82	gl3ga4gl (glc core junk)				7.51	gl3ga4gl (glc core junk)				8.36	gl3ga4gl (glc core junk)				8.29
Galβ1-3[GlcNAcβ1-6]GalNAc																													0.85	ga3[GL6]GA				0.71	ga3[GL6]GA				1.2	ga3[GL6]GA				1.4	ga3[GL6]GA
GlcNAcβ1-2[GlcNAcβ1-6]Man																											2.68	0.65	0.65	GL2[GL6]m		2.68	0.72	0.72	GL2[GL6]m		2.66	0.7	0.7	GL2[GL6]m		2.66	0.77	0.77	GL2[GL6]m
GlcNAcβ1-3Galβ1-3GalNAc																											2.71	0.63	0.63	GL3ga3GA		2.71	0.72	0.72	GL3ga3GA		2.69	0.77	0.77	GL3ga3GA		2.69	0.88	0.88	GL3ga3GA
GlcNAcβ1-4Galβ1-3GalNAc																																2.77	0.82	0.82	GL4ga3GA		2.75	1.13	1.13	GL4ga3GA		2.76	1.13	1.13	GL4ga3GA
Galβ1-4Galβ1-3Glc			8.833		2.75	2.11	2.11	junk		GLC CORE JUNK		2.79	0.47	0.47	ga3ga4gl (glc core junk)		2.8	0.34	0.34	ga3ga4gl (glc core junk)		2.8	0.27	0.27	ga3ga4gl (glc core junk)		2.79	0.31	0.31	ga3ga4gl (glc core junk)
Galβ1-3GlcNAcβ1-3GalNAc			8.975									2.83	0.27	0.27	ga3GL3GA		2.84	0.27	0.27	ga3GL3GA		2.84	0.37	0.37	ga3GL3GA		2.83	0.4	0.4	ga3GL3GA
GlcNAcβ1-4Galβ1-3Glc										GLC CORE JUNK							2.9	0.5	0.5	GL3ga4gl (glc core junk)		2.9	0.43	0.43	GL3ga4gl (glc core junk)		2.89	0.51	0.51	GL3ga4gl (glc core junk)		2.9	0.65	0.65	GL3ga4gl (glc core junk)		2.88	0.92	0.92	GL3ga4gl (glc core junk)		2.88	1.26	1.26	GL3ga4gl (glc core junk)		2.88	0.65	0.65
NeuAcα2-6Galβ1-3HexNAc			9.508									2.98	0.65	0.65	S6ga3GX		2.99	0.55	0.55	S6ga3GX
NeuAcα2-3Galβ1-3GalNAc			9.805									3.07	3.02	3.02	S3ga3GA
					3.31	0.41	0.41	junk		JUNK		3.32	5.31	0.19	junk		3.26	0.28	0.28	junk		3.26	0.44	0.44	junk		3.25	0.4	0.4	junk		3.25	0.46	0.46	junk		3.23	0.52	0.52	junk		3.23	0.86	0.86	junk		3.24	0.59	0.59
Galβ1-4(Fucα1-3GlcNAcβ1-2)Man			10.638											4.92	ga4(f1GA2)m		3.33	6.45	5.21	ga4(f1GA2)m		3.33	6.11	4.87	ga4(f1GA2)m		3.32	5.63	5.24	ga4(f1GA2)m		3.32	6.09	5.7	ga4(f1GA2)m		3.28	0.39				3.29	0.71				3.29	0.61
					3.33	0.4	0.4	junk		JUNK				0.2	junk				0.39	junk				0.39	junk				0.39	junk				0.39	junk				0.39	junk				0.71	junk				0.61
Galβ1-3[Galβ1-4GlcNAcβ1-6]GalNAc																			0.85	ga3[ga4GL6]GA				0.85	ga3[ga4GL6]GA
GlcNAcβ1-4Galβ1-3[GlcNAcβ1-6]GalNAc																											3.37	0.7	0.7	GL4ga3[GL6]GA		3.37	1.03	1.03	GL4ga3[GL6]GA		3.34	1.07	1.07	GL4ga3[GL6]GA		3.35	1.23	1.23	GL4ga3[GL6]GA
Galβ1-3[NeuAcα2-6]GalNAc			10.925		3.39	0.62	0.62	junk				3.41	1.23	1.23	ga3[S6]GA		3.42	6.57	6.57	ga3[S6]GA
Galβ1-3[SO3-GlcNAcβ1-6]GalNAc			10.991		3.42	0.43	0.43	junk				3.43	4.75	1.75	ga3[sGL6]GA		3.44	4.6	1.6	ga3[sGL6]GA		3.44	4.37	1.37	ga3[sGL6]GA		3.43	4.48	1.48	ga3[sGL6]GA		3.43	4.35	1.35	ga3[sGL6]GA		3.41	4.29	1.29	ga3[sGL6]GA		3.41	4.78	1.78	ga3[sGL6]GA		3.42	4.51	1.51
					3.49	1.39	1.39	junk		JUNK				3	junk				3	junk				3	junk				3	junk				3	junk				3	junk				3	junk				3
			11.152		3.54	0.93	0.93	junk		JUNK		3.48	0.59	0.59	junk		3.5	0.58	0.58	junk		3.5	0.55	0.55	junk		3.49	0.51	0.51	junk		3.49	0.58	0.58	junk		3.46	0.44	0.44	junk		3.47	0.55	0.55	junk		3.47	0.45	0.45
SO3-Galβ1-3[NeuAcα2-6]GalNAc			11.267									3.52	0.33				3.53	0.5	0.25	sga3[S6]GA		3.53	0.44
Galβ1-4GlcNAcβ1-3Galβ1-3GalNAc														0.33	ga4GL3ga3GA				0.25	ga4GL3ga3GA				0.44	ga4GL3ga3GA
Galβ1-3GlcNAcβ1-4Galβ1-3GalNAc			11.391		3.6	1.29	1.29	junk				3.56	1.1	0.85	ga3GL4ga3GA		3.58	1.11	0.86	ga3GL4ga3GA		3.57	1.16	0.85	ga3GL4ga3GA		3.56	1.21	0.87	ga3GL4ga3GA		3.58	0.46				3.56	0.8				3.56	1.01				3.57	0.77
										JUNK				0.25	junk				0.25	junk				0.31	junk				0.34	junk				0.46	junk				0.8	junk				1.01	junk				0.77
Galβ1-3[(Fucα1-3GlcNAcβ1-6)]GalNAc																											3.66	0.27	0.27	ga3[(fa3GL6)]GA		3.67	0.42	0.42	ga3[(fa3GL6)]GA		3.64	0.17	0.17	ga3[(fa3GL6)]GA (incomplete digestion)		3.64	0.26	0.26	ga3[(fa3GL6)]GA (incomplete digestion)		3.65	0.25	0.25
NeuAcα2-6Galβ1-3GlcNAcβ1-2Man			11.607									3.63	0.53	0.53	S6ga3GL2m		3.68	0.32	0.32	S6ga3GL2m
NeuAcα2-3Galβ1-4GlcNAcβ1-2Man			11.926									3.74	3.16	2.89	S3ga4GL2m		3.72	0.27
Galβ1-3GlcNAcβ1-3Galβ1-3GalNAc																											3.7	0.1	0.1	ga3GL3ga3GA
NeuAcα2-6Galβ1-4GlcNAcβ1-2Man														0.27	S6ga4GL2m				0.27	S6ga4GL2m
NeuAcα2-3Galβ1-3GlcNAcβ1-2Man			12.076									3.8	0.79	0.79	S3ga3GL2m
					3.85	0.34	0.34	junk		JUNK
					4.01	0.31	0.31	junk		JUNK
SO3-Galβ1-3[NeuAcα2-6]GalNAc			12.546									3.97	0.3	0.3	ga3[sS6]GA		3.99	0.62	0.47	ga3[sS6]GA
Galβ1-3GlcNAcβ1-3[NeuAcα2-6]GalNAc																			0.15	ga3GL3[S6]GA
					4.05	0.77	0.77	junk		JUNK																	4.08	0.48				4.09	0.95				4.07	1.04				4.07	1.08
Galβ1-3[GlcNAcβ1-4Galβ1-3GlcNAcβ1-6]GalNAc																													0.48	ga3[GL4ga3GL6]GA				0.95	ga3[GL4ga3GL6]GA				1.04	ga3[GL4ga3GL6]GA				1.08	ga3[GL4ga3GL6]GA
NeuAcα2-3GalNAcβ1-4Galβ1-3Glc			12.883							GLC CORE JUNK		4.09	0.5	0.5	S3GL3ga4gl (glc core junk)
GlcNAcβ1-4Galβ1-3[Galβ1-4GlcNAcβ1-6]GalNAc			12.961									4.12	1.04	0.6	GL4ga3[ga4GL6]GA		4.13	1.05	0.6	GL4ga3[ga4GL6]GA		4.14	1.1	0.7	GL4ga3[ga4GL6]GA		4.12	0.6
					4.16	0.46	0.46	junk		JUNK				0.44	junk				0.45	junk				0.4	junk				0.6	junk		4.13	0.45	0.45	junk		4.11	0.38	0.38	junk		4.11	0.38	0.38	junk		4.12	0.36	0.36
			13.131		4.25	0.18	0.18	junk		JUNK		4.19	0.79	0.79	junk		4.21	0.97	0.97	junk		4.21	0.87	0.87	junk		4.2	0.91	0.91	junk		4.2	0.81	0.81	junk		4.18	0.6	0.6	junk		4.18	0.66	0.66	junk		4.19	0.58	0.58
Galβ1-4GlcNAcβ1-2[Galβ1-4GlcNAcβ1-6]Man			13.32		4.27	0.39	0.39	junk				4.27	0.45				4.28	0.77	0.3	ga4GL2[ga4GL6]m		4.28	0.84	0.31	ga4GL2[ga4GL6]m		4.28	0.52				4.27	0.46				4.24	0.42				4.24	0.39
Galβ1-3[GlcNAcβ1-4Galβ1-4GlcNAcβ1-6]GalNAc			13.471											0.45	ga3[GL4ga4GL6]GA				0.47	ga3[GL4ga4GL6]GA				0.53	ga3[GL4ga4GL6]GA				0.52	ga3[GL4ga4GL6]GA				0.46	ga3[GL4ga4GL6]GA				0.42	ga3[GL4ga4GL6]GA				0.39	ga3[GL4ga4GL6]GA
												4.36	0	0			4.39	0	0			4.38	0	0			4.37	0	0			4.36	0	0
Galβ1-3[NeuAcα2-3Galβ1-4GlcNAcβ1-6]GalNAc			13.689									4.42	0.9	0.26	ga3[S3ga4GL6]GA		4.41	0.4				4.44	0.46																								4.4	0.59	0.59
Galβ1-3[(Galβ1-4Fucα1-3GlcNAcβ1-6)]GalNAc														0.42	ga3[ga4(fa3GL6)]GA				0.4	ga3[ga4(fa3GL6)]GA				0.46	ga3[ga4(fa3GL6)]GA
NeuAcα2-3Galβ1-4(Fucα1-3GlcNAcβ1-2)Man														0.22	S3ga4(fa3GL2)m
SO3-GlcAβ1-3Galβ1-4GlcNAcβ1-2Man			13.831									4.48	1.18	1.18	sU3ga4GL2m		4.51	1.14	1.14	sU3ga4GL2m		4.51	1.14	1.14	sU3ga4GL2m		4.49	1.08	1.08	sU3ga4GL2m		4.49	1.4	1.4	sU3ga4GL2m		4.46	1.4	1.4	sU3ga4GL2m		4.47	1.61	1.61	sU3ga4GL2m		4.48	1.67	1.67
SO3-GlcAβ1-3Galβ1-3GlcNAcβ1-2Man			14.039									4.56	0.67	0.32	sU3ga3GL2m		4.58	0.42	0.32	sU3ga3GL2m		4.56	0.4	0.3	sU3ga3GL2m		4.55	0.34	0.34	sU3ga3GL2m		4.56	0.34	0.34	sU3ga3GL2m		4.54	0.38	0.38	sU3ga3GL2m		4.54	0.37	0.37	sU3ga3GL2m		4.54	0.39	0.39
NeuAcα2-3Galβ1-3[Galβ1-4GlcNAcβ1-6]GalNAc														0.25	S3ga3[ga4GL6]GA
Galβ1-3[Galβ1-3]GlcNAcβ1-3Galβ1-3GalNAc					4.48	0.33	0.33	junk						0.1	ga3[ga4]GL3ga3GA				0.1	ga3[ga4]GL3ga3GA				0.1	ga3[ga4]GL3ga3GA
NeuAcα2-3Galβ1-3[NeuAcα2-6]GalNAc			14.367									4.71	6.08	6.08	S3ga3[S6]GA
GalNAcβ1-3Galβ1-3[GalNAcβ1-3Galβ1-4GlcNAcβ1-6]GalNAc																											4.76	0.14	0.14	GA3ga3[GA3ga4GL6]GA		4.8	0.24	0.24	GA3ga3[GA3ga4GL6]GA		4.76	0.22	0.22	GA3ga3[GA3ga4GL6]GA		4.75	0.27	0.27	GA3ga3[GA3ga4GL6]GA		4.74	0.2	0.2
Galβ1-3[Galβ1-3GlcNAcβ1-4Galβ1-3GlcNAcβ1-6]GalNAc			14.705									4.86	0.16				4.92	0.38	0.25	ga3[ga3GL4ga3GL6]GA		4.91	0.38	0.21	ga3[ga3GL4ga3GL6]GA		4.9	0.43	0.21	ga3[ga3GL4ga3GL6]GA		4.87	0.22				4.84	0.19				4.83	0.14				4.85	0.36
M3B														0.16	M3B				0.13	M3B				0.17	M3B				0.22	M3B				0.22	M3B				0.19	M3B				0.14	M3B				0.36
Galβ1-4[Galβ1-3GlcNAcβ1-4Galβ1-3GlcNAcβ1-6]GalNAc			14.799									4.9	0.48	0.28	ga3[ga4GL4ga3GL6]GA		4.94	0.56	0.26	ga3[ga4GL4ga3GL6]GA		4.93	0.48	0.26	ga3[ga4GL4ga3GL6]GA		4.92	0.22				4.92	0.26				4.89	0.25				4.9	0.33				4.9	0.28
NeuAcα2-6GlcNAcβ1-4Galβ1-3[Galβ1-4GlcNAcβ1-6]GalNAc					4.91	0.14	0.14	junk											0.1	S6GL4ga3[ga4GL6]GA
					4.95	0.54	0.54	junk		JUNK				0.2	junk				0.2	junk				0.22	junk				0.22	junk				0.26	junk				0.25	junk				0.33	junk				0.28
			14.923							JUNK		4.96	1.16	0.82	junk		5	1.24	0.82	junk		4.99	1.2	0.82	junk		4.98	1.12	0.82	junk		4.98	1.2	0.82	junk		4.95	1.19	0.82	junk		4.95	1.31	0.82	junk		4.96	0.82	0.82
α1														0.34	A1				0.42	A1				0.38	A1				0.3	A1				0.38	A1				0.37	A1				0.49	A1
			15.067							JUNK		5.03	0.36	0.36	junk		5.06	0.47	0.47	junk		5.06	0.41	0.41	junk		5.05	0.38	0.38	junk		5.04	0.46	0.46	junk		5.01	0.43	0.43	junk		5.01	0.48	0.48	junk		5.02	0.32	0.32
NeuAcα2-3Galβ1-3GlcNAcβ1-3[NeuAcα2-6]GalNAc												5.05	0.2	0.2	S3ga3GL3[S6]GA
NeuAcα2-3(SO3-)Galβ1-3[NeuAcα2-6]GalNAc			15.248									5.11	1.2	0.29	S3sga3[S6]GA		5.16	1.01				5.15	1.16				5.14	0.85				5.14	0.99				5.11	0.99				5.11	1.05				5.12	1
										JUNK				0.91	junk				1.01	junk				1.16	junk				0.85	junk				0.99	junk				0.99	junk				1.05	junk				1
NeuAcα2-3(SO3-)Galβ1-3[NeuAcα2-6]GalNAc			15.407									5.19	0.06	0.06	S3sga3[S6]GA
NeuAcα2-3Galβ1-4GlcNAcβ1-2[Galβ1-4GlcNAcβ1-6]Man			15.484									5.23	0.3	0.3	S3-ga4GL2[ga4GL6]m
NeuAcα2-3Galβ1-3(NeuAcα2-3Galβ1-4GlcNAcβ1-6)GalNAc			15.62									5.3	0.07	0.07	S3ga3[S3ga4GL6]GA
α2																																										5.49	0.29	0.29	A2
Galβ1-3GalNAcβ1-3Galβ1-3[GalNAcβ1-3Galβ1-4GlcNAcβ1-6]GalNAc			16.15									5.57	0.26	0.11	ga3GA3ga3[GA3ga4GL6]GA		5.59	0.39	0.16	ga3GA3ga3[GA3ga4GL6]GA		5.58	0.29	0.12	ga3GA3ga3[GA3ga4GL6]GA		5.59	0.12	0.12	ga3GA3ga3[GA3ga4GL6]GA
Galβ1-4GalNAcβ1-3Galβ1-3[GalNAcβ1-3Galβ1-4GlcNAcβ1-6]GalNAc														0.15	ga4GA3ga3[GA3ga4GL6]GA				0.23	ga4GA3ga3[GA3ga4GL6]GA				0.17	ga4GA3ga3[GA3ga4GL6]GA
			16.236							JUNK		5.62	0.53	0.53	junk		5.66	0.82	0.82	junk		5.66	0.84	0.84	junk		5.65	0.62	0.62	junk		5.64	0.79	0.79	junk		5.61	0.87	0.87	junk		5.61	0.88	0.88	junk		5.63	0.8	0.8
NeuAcα2-3Galβ1-3[SO3-NeuAcα2-6]GalNAc			16.464									5.74	0.13	0.13	S3ga3[sS6]GA
NeuAcα2-3-Galβ1-3[Galβ1-3GlcNAcβ1-4Galβ1-4GlcNAcβ1-6]GalNAc			16.659									5.84	0.15	0.15	S3-ga3[ga3GL4ga4GL6]GA																											5.81	0.43	0.43	A2B		5.82	0.48	0.48
NeuAcα2-6GlcNAcβ1-4Galβ1-3[NeuAcα2-3Galβ1-4GlcNAcβ1-6]GalNAc			16.746									5.89	0.12	0.12	S6GL4ga3[S3ga4GL6]GA
M5			17.157									6.12	1.08	1.08	M5		6.18	1.56	1.56	M5		6.17	1.67	1.67	M5		6.16	1.51	1.51	M5		6.15	1.66	1.66	M5		6.12	1.71	1.71	M5		6.11	1.99	1.99	M5		6.13	1.75	1.75
			17.295							JUNK		6.2	0.3	0.3	junk		6.26	0.55	0.55	junk		6.26	0.55	0.55	junk		6.24	0.44	0.44	junk		6.23	0.49	0.49	junk		6.2	0.78	0.78	junk		6.2	0.49	0.49	junk		6.21	0.38	0.38
			17.476							JUNK		6.31	0.14	0.14	junk		6.37	0.31	0.31	junk		6.36	0.47	0.47	junk		6.35	0.25	0.25	junk		6.33	0.45	0.45	junk		6.31	0.38	0.38	junk		6.31	0.48	0.48	junk		6.32	0.41	0.41
M6			18.522									6.96	0.13	0.13	M6		7.03	0.59	0.59	M6		7.03	0.67	0.67	M6		7	0.34	0.34	M6		6.98	0.54	0.54	M6		6.96	0.61	0.61	M6		6.96	0.65	0.65	M6		6.97	0.6	0.6
M7			19.351									7.52	0.1	0.1	M7		7.87	0.28	0.28	M7		7.89	0.3	0.3	M7		7.87	0.13	0.13	M7		7.82	0.46	0.46	M7		7.78	0.48	0.48	M7		7.77	0.43	0.43	M7		7.84	0.34	0.34
M8			20.816									8.6	0.1	0.1	M8		8.7	0.29	0.29	M8		8.69	0.27	0.27	M8		8.66	0.2	0.2	M8		8.62	0.22	0.22	M8		8.58	0.26	0.26	M8		8.6	0.29	0.29	M8		8.62	0.34	0.34
M9			21.598									9.25	0.29	0.29	M9		9.35	0.63	0.63	M9		9.35	0.5	0.5	M9		9.31	0.57	0.57	M9		9.26	0.43	0.43	M9		9.24	0.47	0.47	M9		9.25	0.51	0.51	M9		9.27	0.54	0.54
						99.25	99.25						100	100				99.87	99.87				100.03	100.03				99.99	99.99				100.02	100.02				100	100				99.92	99.92				99.98	99.98
[truncated: 25 more columns]

## Sheet: PD striatum_Supp. Tbl. 6
Supplementary Table 6. Exoglycosidase digestion panel for PD (stages 1-4) striatum pool.
Structure (long name)	Structure (image)		BLANK					RT		Junk consistent?		UND					NAN1					ABS					ABS+SPG					ABS+BTG					ABS+BTG+AMF					ABS+BTG+AMF+BKF					ABS+BTG+AMF+BKF+GUH
			GU	% Area		Structure						GU	% Area		Structure		GU	% Area		Structure		GU	% Area		Structure		GU	% Area		Structure		GU	% Area		Structure		GU	% Area		Structure		GU	% Area		Structure		GU	% Area
galNAc								1.728					0.14	0.14	GA (galNAc)			0.19	0.19	GA (galNAc)			0.16	0.16	GA (galNAc)			0.1	0.1	GA (galNAc)			5.76	5.76	GA (galNAc)			5.14	5.14	GA (galNAc)			4.61	4.61	GA (galNAc)			7.84	7.84
glucose								1.954				1.01	2.35	2.35	gl (glucose)		1.01	2.41	2.41	gl (glucose)		1.01	2.26	2.26	gl (glucose)		1.01	2.52	2.52	gl (glucose)		1.01	7.81	7.81	gl (glucose)		1.01	8.02	8.02	gl (glucose)		1.01	8.05	8.05	gl (glucose)		1.02	25.04	8.04
mannose																																																	17
galactose								2.054				1.03	0.85	0.85	ga (galactose)		1.03	7.52	7.52	ga (galactose)		1.03	9.2	9.2	ga (galactose)		1.03	9.65	9.65	ga (galactose)		1.03	10.1	10.1	ga (galactose)		1.03	10.43	10.43	ga (galactose)		1.03	10.54	10.54	ga (galactose)		1.03	10.51	10.51
			1.08	2.01	2.01	junk		2.169		JUNK		1.06	0.98	0.98	junk		1.06	0.2	0.2	junk		1.07	0.76	0.76	junk		1.07	0.93	0.93	junk		1.06	0.93	0.93	junk		1.07	0.89	0.89	junk		1.08	0.8	0.8	junk		1.08	1.05	1.05
			1.11	13.93	13.93	junk		2.295		JUNK		1.09	2.34	2.34	junk		1.09	2.9	2.9	junk		1.09	1.38	1.38	junk		1.09	1.85	1.85	junk		1.08	1.84	1.84	junk		1.09	1.66	1.66	junk		1.09	1.67	1.67	junk		1.08	1.62	1.62
Galβ1-3-SO3-GalNAc								4.73				1.7	0.57	0.47	sga3GA***		1.7	0.59	0.49	sga3GA***		1.69	1.76	1.76	sga3GA***		1.7	1.6	1.6	sga3GA***		1.68	1.58	1.58	sga3GA***		1.69	1.27	1.27	sga3GA***		1.69	1.23	1.23	sga3GA***		1.69	1.38	1.38
SO3-(NeuAcα2-6)GalNAc														0.1	S6sGA				0.1	S6sGA
NeuNAc-α2-3 NeuNAc/NeuAcα2-3-SO3-GalNAc			1.74	5.65	5.65	junk		4.945				1.76	2.4	2.4	S3S***
Galβ1-3GalNAc								4.992				1.77	0.72	0.24	ga3GA		1.79	7.28	6.8	ga3GA		1.78	18.56	18.08	ga3GA		1.79	26.27	19.63	ga3GA		1.78	20.27	11.5	ga3GA (incomplete dig)		1.78	29.52	12.41	ga3GA (incomplete dig)		1.78	30.2	13.09	ga3GA (incomplete dig)		1.78	14.08	13.67
GlcNAcβ1-2Man																													6.16	GL2m				8.09	GL2m				16.26	GL2m				16.26	GL2m
Galα1-3GalNAc														0.24	gaa3GA				0.24	gaa3GA				0.24	gaa3GA				0.24	gaa3GA				0.24	gaa3GA				0.24	gaa3GA				0.24	gaa3GA				0.24
SO3-GlcNAcβ1-2Man																																							0.17	sGL2m				0.17	sGL2m				0.17
GlcNAcβ1-3GalNAc/GlcNAcβ1-6GalNAc														0.24	GL3/6GA				0.24	GL3/6GA				0.24	GL3/6GA				0.24	GL3/6GA				0.44	GL3/6GA				0.44	GL3/6GA				0.44	GL3/6GA
			1.79	13.43	13.43	junk		5.14		JUNK		1.81	1.93	1.93	junk		1.82	1.93	1.93	junk		1.81	2.43	2.43	junk		1.81	2.2	2.2	junk		1.8	2.26	2.26	junk		1.81	2.43	2.43	junk		1.8	2.5	2.5	junk		1.81	2.1	2.1
								5.287		JUNK		1.84	0.78	0.78	junk		1.86	0.25	0.25	junk		1.85	2.2	2.2	junk		1.85	1.2	1.2	junk		1.84	1.52	1.52	junk		1.86	1.38	1.38	junk		1.86	1.38	1.38	junk		1.86	0.73	0.73
								5.413		JUNK		1.87	0.95	0.95	junk		1.9	0.52	0.52	junk
										JUNK																	1.91	0.77	0.77	junk		1.89	0.81	0.81	junk
								5.625		JUNK		1.93	0.3	0.3	junk		1.92	0.16	0.16	junk		1.92	0.37	0.37	junk		1.93	0.52	0.52	junk		1.92	0.64	0.64	junk		1.92	0.77	0.77	junk		1.92	0.81	0.81	junk		1.92	0.95	0.95
Galβ1-3Glc			1.94	23.41	23.41	junk		5.735		GLC CORE JUNK		1.95	5.74	5.07	ga3gl (glc core junk)		1.96	7.1	6.43	ga3gl (glc core junk)		1.95	6.34	5.67	ga3gl (glc core junk)		1.96	6.4	5.73	ga3gl (glc core junk)
										JUNK				0.67	junk				0.67	junk				0.67	junk				0.67	junk		1.94	0.67	0.67	junk		1.96	0.98	0.98	junk		1.96	1.06	1.06	junk		1.96	1.22	1.22
								5.89		JUNK		1.99	1.35	1.35	junk		1.98	2.08	2.08	junk		1.99	1.61	1.61	junk		1.99	1.4	1.4	junk		1.98	1.96	1.96	junk		1.98	2.14	2.14	junk		1.98	2.08	2.08	junk		1.98	2.14	2.14
			2.05	0.91	0.91	junk		6.163		JUNK		2.06	0.72	0.72	junk		2.06	0.51	0.51	junk		2.06	1.13	1.13	junk		2.07	0.63	0.63	junk		2.05	0.97	0.97	junk		2.06	1.08	1.08	junk		2.06	0.98	0.98	junk		2.06	1.01	1.01
			2.28	1.34	1.34	junk		7.217		JUNK		2.33	0.55	0.55	junk		2.32	0.35	0.35	junk		2.32	0.54	0.54	junk		2.33	0.37	0.37	junk		2.31	0.6	0.6	junk		2.31	0.34	0.34	junk		2.31	0.25	0.25	junk		2.31	0.25	0.25
NeuAcα2-3Gal			2.34	1.1	1.1	junk		7.321				2.35	1.13	0.65	S3ga* (split peak)		2.34	0.48
NeuAcα2-6GalNAc														0.48	S6GA (split peak)				0.48	S6GA (split peak)
NeuAcα2-3Gal								7.534				2.41	9.57	7.07	S3ga*		2.4	2.5
NeuAcα2-6GalNAc														2.5	S6GA				2.5	S6GA
Galβ1-3GlcNAcβ1-2Man																	2.55	1.38	1.38	ga3GL2m		2.54	2.38	2.38	ga3GL2m		2.54	1.93	1.93	ga3GL2m
Galβ1-4GlcNAcβ1-2Man								8.322				2.61	3.55	0.65	ga4GL2m		2.61	8.49	5.59	ga4GL2m		2.6	9.06	6.16	ga4GL2m		2.6	2.9				2.59	3.65				2.6	2.87				2.59	2.82				2.59	2.74
Glcβ1-4Galβ1-3Glc			2.63	13.45	13.45	junk				GLC CORE JUNK				2.9	gl4ga3gl (glc core junk)				2.9	gl4ga3gl (glc core junk)				2.9	gl4ga3gl (glc core junk)				2.9	gl4ga3gl (glc core junk)				3.65	gl4ga3gl (glc core junk)				2.87	gl4ga3gl (glc core junk)				2.82	gl4ga3gl (glc core junk)				2.74
Galβ1-3[GlcNAcβ1-6]GalNAc								8.44																			2.63	0.92	0.92	ga3[GL6]GA		2.62	0.85	0.85	ga3[GL6]GA		2.63	1.49	1.49	ga3[GL6]GA		2.62	1.44	1.44	ga3[GL6]GA
GlcNAcβ1-2[GlcNAcβ1-6]Man																											2.66	0.52	0.52	GL2[GL6]m		2.64	0.65	0.65	GL2[GL6]m		2.65	0.96	0.96	GL2[GL6]m		2.65	0.91	0.91	GL2[GL6]m
			2.76	2.3	2.3	junk		8.848		JUNK		2.75	0.44	0.22	junk		2.74	0.35	0.35	junk		2.74	0.62	0.62	junk		2.74	0.33	0.33	junk		2.73	0.56	0.56	junk		2.85	0.94				2.84	0.87				2.73	0.5	0.5
										JUNK				0.22	junk		2.79	0.45	0.45	junk		2.79	0.81	0.61	junk		2.79	0.68	0.48	junk		2.84	0.82														2.84	0.87
Galβ1-3GlcNAcβ1-3GalNAc																								0.2	ga3GL3GA				0.2	ga3GL3GA
								9.257		JUNK		2.87	0.18	0.18	junk		2.86	0.61	0.61	junk		2.85	0.72	0.72	junk		2.86	0.74	0.74	junk				0.82	junk				0.94	junk				0.87	junk				0.87
NeuAcα2-3Galβ1-3GalNAc								9.589				2.96	0.91	0.2	S3ga3GA (split peak)		2.95	0.71
NeuAcα2-6Galβ1-3HexNAc														0.71	S6ga3GX (split peak)				0.71	S6ga3GX (split peak)
NeuAcα2-3Galβ1-3GalNAc								9.83				3.03	4.77	4	S3ga3GA		3.01	0.77																													3.01	0.32	0.32
NeuAcα2-6Galβ1-3HexNAc														0.77	S6ga3GX				0.77	S6ga3GX
Galβ1-4(Fucα1-3GlcNAcβ1-2)Man								10.645				3.27	7.61	6.84	ga4(fa3GL2)m		3.26	9.77	8.2	ga4(fa3GL2)m		3.26	9.39	7.82	ga4(fa3GL2)m		3.26	9.8	8.3	ga4(fa3GL2)m		3.23	9.54	8.17	ga4(fa3GL2)m		3.24	1.4				3.23	1.36				3.23	1.53
										JUNK				0.77	junk				0.77	junk				0.77	junk				1.2	junk				1.37	junk				1.4	junk				1.36	junk				1.53
Galβ1-3[Galβ1-4GlcNAcβ1-6]GalNAc																			0.8	ga3[ga4GL6]GA				0.8	ga3[ga4GL6]GA
GlcNAcβ1-4Galβ1-3[GlcNAcβ1-6]GalNAc																													0.3	GL4ga3[GL6]GA		3.29	1.45	1.45	GL4ga3[GL6]GA		3.3	1.57	1.57	GL4ga3[GL6]GA		3.3	1.5	1.5	GL4ga3[GL6]GA
Galβ1-3[NeuAcα2-6]GalNAc			3.4	6.45	6.45	junk		10.975				3.37	3.31	2.4	ga3[S6]GA		3.37	13.55	12.64	ga3[S6]GA		3.38	1.31				3.38	0.91				3.36	0.9				3.37	0.77				3.37	0.72				3.37	0.77
Galβ1-3[SO3-GlcNAcβ1-6]GalNAc														0.91	ga3[sGL6]GA				0.91	ga3[sGL6]GA				1.31	ga3[sGL6]GA				0.91	ga3[sGL6]GA				0.9	ga3[sGL6]GA				0.77	ga3[sGL6]GA				0.72	ga3[sGL6]GA				0.77
Galβ1-4(Fucα1-3-SO3-GlcNAcβ1-2)Man			3.56	1.7	1.7	junk		11.197				3.44	0.67	0.17	ga4(fa3sGL2)m		3.44	0.88	0.38	ga4(fa3sGL2)m		3.44	1.07	0.57	ga4(fa3sGL2)m		3.43	0.78	0.28	ga4(fa3sGL2)m		3.4	0.67	0.17	ga4(fa3sGL2)m		3.42	0.5				3.41	0.49				3.41	0.6
										JUNK				0.5	junk				0.5	junk				0.5	junk				0.5	junk				0.5	junk				0.5	junk				0.49	junk				0.6
SO3-Galβ1-3[NeuAcα2-6]GalNAc								11.361				3.5	0.64	0.29	sga3[S6]GA		3.49	0.73	0.48	sga3[S6]GA		3.46	0.58				3.5	0.35				3.45	0.21				3.47	0.36				3.46	0.37				3.45	0.26
										JUNK				0.35	junk				0.25	junk				0.58	junk				0.35	junk				0.21	junk				0.36	junk				0.37	junk				0.26
			3.62	1.69	1.69	junk		11.535		JUNK		3.56	0.64				3.56	0.54				3.54	0.79				3.54	0.85				3.52	0.97				3.53	0.87				3.53	0.77				3.53	0.9
										JUNK				0.64	junk				0.54	junk				0.79	junk				0.85	junk				0.97	junk				0.87	junk				0.77	junk				0.9
										JUNK							3.63	0.2	0.2	junk		3.61	0.36	0.36	junk		3.6	0.33	0.33	junk		3.58	0.55				3.6	0.57				3.59	0.62				3.59	0.54
										JUNK		3.72	4.89	0.35	junk		3.68	0.49	0.49	junk		3.65	0.5	0.5	junk		3.65	0.43	0.43	junk				0.55	junk				0.57	junk				0.62	junk				0.54
Galβ1-3[(Fucα1-3GlcNAcβ1-6)]GalNAc								12.013																			3.71	0.36	0.36	ga3[(fa3GL6)]GA		3.68	0.2	0.2	ga3[(fa3GL6)]GA
NeuAcα2-3Galβ1-4GlcNAcβ1-2Man														4.54	S3ga4GL2m
NeuAcα2-3Galβ1-3GlcNAcβ1-2Man								12.161				3.77	1.11	1.11	S3ga3GL2m
SO3-Galβ1-3[NeuAcα2-6]GalNAc								12.63				3.94	0.33	0.33	ga3[sS6]GA		3.94	0.84	0.64	ga3[sS6]GA
Galβ1-3GlcNAcβ1-3[NeuAcα2-6]GalNAc																			0.2	ga3GL3[S6]GA
Galβ1-3[GlcNAcβ1-3Galβ1-3GlcNAcβ1-6]GalNAc																																3.9	0.54	0.54	ga3[GL4ga3GL6]GA		3.93	0.6	0.6	ga3[GL4ga3GL6]GA		3.92	0.56	0.56	ga3[GL4ga3GL6]GA		3.81	0.27	0.27
Galβ1-3GlcNAcβ1-4Galβ1-3[GlcNAcβ1-6]GalNAc								12.925				4.05	0.25	0.25	ga3GL4ga3[GL6]GA		4.05	0.28	0.28	ga3GL4ga3[GL6]GA		4.03	0.27	0.27	ga3GL4ga3[GL6]GA		4.01	0.38	0.38	ga3GL4ga3[GL6]GA		4	1.31				4.02	1.21				4.01	1.17				4	0.34
Galβ1-3[GlcNAcβ1-4Galβ1-4GlcNAcβ1-6]GalNAc								13.012				4.08	1.15	0.81	ga3[GL4ga4GL6]GA		4.08	1.22	0.88	ga3[GL4ga4GL6]GA		4.06	1.36	1.02	ga3[GL4ga4GL6]GA		4.06	1.35	1.01	ga3[GL4ga4GL6]GA				0.97	ga3[GL4ga4GL6]GA				0.87	ga3[GL4ga4GL6]GA				0.83	ga3[GL4ga4GL6]GA
			4.17	2.49	2.49	junk				JUNK				0.34	junk				0.34	junk				0.34	junk				0.34	junk				0.34	junk				0.34	junk				0.34	junk				0.34
GlcNAcβ1-4Galβ1-3[Galβ1-4GlcNAcβ1-6]GalNAc								13.126				4.13	0.49	0.17	GL4ga3[ga4GL6]GA		4.14	0.6	0.28	GL4ga3[ga4GL6]GA		4.12	0.6	0.28	GL4ga3[ga4GL6]GA		4.12	0.32				4.08	0.42				4.11	0.47				4.12	0.44
										JUNK				0.32	junk				0.32	junk				0.32	junk				0.32	junk																	4.12	0.25	0.25
								13.23		JUNK		4.17	0.42	0.42	junk		4.16	0.34	0.34	junk		4.14	0.36	0.36	junk		4.14	0.26	0.26	junk				0.42	junk				0.47	junk				0.44	junk		4.13	0.17	0.17
Galβ1-4GlcNAcβ1-2[Galβ1-4GlcNAcβ1-6]Man																	4.22	0.91	0.91	ga4GL2[ga4GL6]m		4.2	1.1	1.1	ga4GL2[ga4GL6]m
Galβ1-3[NeuAcα2-3Galβ1-4GlcNAcβ1-6]GalNAc								13.806				4.4	1.18	0.47	ga3[S3ga4GL6]GA		4.41	0.71				4.39	0.84				4.39	0.54				4.3	0.45				4.33	0.29				4.32	0.32				4.33	1.29
Galβ1-3[(Galβ1-4Fucα1-3GlcNAcβ1-6)]GalNAc														0.3	ga3[ga4(fa3GL6)]GA				0.35	ga3[ga4(fa3GL6)]GA				0.35	ga3[ga4(fa3GL6)]GA
M3														0.41	M3				0.36	M3				0.49	M3				0.54	M3				0.45	M3				0.29	M3				0.32	M3				1.29
SO3-GlcAβ1-3Galβ1-4GlcNAcβ1-2Man								14.006				4.48	1.96	1.96	sU3ga4GL2m		4.48	1.83	1.83	sU3ga4GL2m		4.46	1.76	1.76	sU3ga4GL2m		4.46	2	2	sU3ga4GL2m		4.41	1.76	1.76	sU3ga4GL2m		4.43	1.85	1.85	sU3ga4GL2m		4.42	1.86	1.86	sU3ga4GL2m		4.43	2.92	2.92
SO3-GlcAβ1-3Galβ1-3GlcNAcβ1-2Man								14.165				4.55	0.58	0.58	sU3ga3GL2m		4.55	0.72	0.72	sU3ga3GL2m		4.52	0.76	0.76	sU3ga3GL2m		4.53	0.68	0.68	sU3ga3GL2m		4.47	0.66	0.66	sU3ga3GL2m		4.49	0.54	0.54	sU3ga3GL2m		4.48	0.66	0.66	sU3ga3GL2m		4.49	0.71	0.46
NeuAcα2-3Galβ1-3[Galβ1-4GlcNAcβ1-6]GalNAc								14.238				4.58	0.33	0.33	S3ga3[ga4GL6]GA
NeuAcα2-3Galβ1-3[NeuAcα2-6]GalNAc								14.514				4.71	13.15	13.04	S3ga3[S6]GA												4.7	0.5				4.69	0.46				4.72	0.36				4.7	0.45
GalNAcβ1-3Galβ1-3[GalNAcβ1-3Galβ1-4GlcNAcβ1-6]GalNAc																													0.39	GA3ga3[GA3ga4GL6]GA				0.35	GA3ga3[GA3ga4GL6]GA				0.25	GA3ga3[GA3ga4GL6]GA				0.34	GA3ga3[GA3ga4GL6]GA				0.25
			4.9	0.96	0.96	junk				JUNK				0.11	junk		4.86	1.2	0.11	junk		4.82	1.38	0.11	junk				0.11	junk				0.11	junk				0.11	junk				0.11	junk		4.68	0.11	0.11
								14.858				4.86	0.81	0					0					0			4.83	0.98	0
Galβ1-3[Galβ1-3GlcNAcβ1-4Galβ1-4GlcNAcβ1-6]GalNAc														0.41	ga3[ga3GL4ga3GL6]GA				0.55	ga3[ga3GL4ga3GL6]GA				0.55	ga3[ga3GL4ga3GL6]GA				0.55	ga3[ga3GL4ga3GL6]GA
Galβ1-4GlcNAcβ1-4Galβ1-3[Galβ1-4GlcNAcβ1-6]GalNAc														0.15	ga4GL4ga3[ga3GL6]GA				0.15	ga4GL4ga3[ga3GL6]GA				0.15	ga4GL4ga3[ga3GL6]GA							4.82	0.42				4.84	0.2				4.84	0.26				4.84	0.23
			4.95	0.6	0.6	junk				JUNK				0.25	junk				0.39	junk				0.57	junk				0.43	junk				0.42	junk				0.2	junk				0.26	junk				0.23
α1								15.113				4.98	1.63	0.81	A1		4.98	1.85	1.03	A1		4.94	1.85	1.03	A1		4.95	1.76	0.94	A1		4.89	1.58	0.76	A1		4.91	1.68	0.86	A1		4.9	1.74	0.92	A1		4.9	0.82
										JUNK				0.82	junk				0.82	junk				0.82	junk				0.82	junk				0.82	junk				0.82	junk				0.82	junk				0.82
NeuAcα2-3Galβ1-3GlcNAcβ1-3[NeuAcα2-6]GalNAc												5.06	0.2	0.2	S3ga3GL3[S6]GA
								15.476		JUNK		5.15	2.65	2.17	junk		5.15	2.17	2.17	junk		5.11	2.02	2.02	junk		5.12	2.2	2.2	junk		5.05	1.94	1.94	junk		5.08	2.13	2.13	junk		5.07	2.08	2.08	junk		5.07	2.21	2.21
NeuAcα2-3(SO3-)Galβ1-3[NeuAcα2-6]GalNAc														0.48	S3sga3[S6]GA
NeuAcα2-3Galβ1-4GlcNAcβ1-2[Galβ1-4GlcNAcβ1-6]Man								15.692				5.26	0.8	0.5	S3-ga4GL2[ga4GL6]m		5.21	0.2				5.2	0.26				5.2	0.36				5.12	0.31				5.16	0.28				5.15	0.4				5.14	0.22
										JUNK				0.3	junk				0.2	junk				0.26	junk				0.36	junk				0.31	junk				0.28	junk				0.4	junk				0.22
NeuAcα2-6Galβ1-4GlcNAcβ1-2[Galβ1-4GlcNAcβ1-6]Man																	5.33	0.32	0.32	S6-ga4GL2[ga4GL6]m
α1B																																5.3	0.53	0.53	A1B		5.33	0.71	0.71	A1B		5.32	0.68	0.68	A1B		5.33	0.22	0.22
α2								16.31				5.58	0.34	0.34	A2		5.58	0.62	0.62	A2		5.53	0.64	0.64	A2		5.54	0.78	0.78	A2		5.43	0.75	0.75	A2		5.45	0.63	0.63	A2		5.44	0.9	0.9	A2		5.39	0.29	0.29
			5.65	0.34	0.34	junk		16.43		JUNK		5.64	0.65	0.35	junk		5.65	0.77	0.4	junk		5.6	0.44	0.44	junk		5.6	0.59	0.59	junk		5.59	0.49	0.49	junk		5.58	0.41	0.41	junk		5.55	0.5	0.5	junk		5.55	0.47	0.47
Galβ1-4GalNAcβ1-3Galβ1-3[GalNAcβ1-3Galβ1-4GlcNAcβ1-6]GalNAc														0.3	ga4GA3ga3[GA3ga4GL6]GA				0.37	ga4GA3ga3[GA3ga4GL6]GA		5.66	0.36	0.36	ga4GA3ga3[GA3ga4GL6]GA
NeuAcα2-3Galβ1-3[SO3-NeuAcα2-6]GalNAc								16.704				5.79	0.4	0.4	S3ga3[sS6]GA
NeuAcα2-6GlcNAcβ1-4Galβ1-3[NeuAcα2-3Galβ1-4GlcNAcβ1-6]GalNAc								16.919				5.91	0.39	0.13	S3GL4ga3[S3ga4GL6]GA		5.9	0.29				5.85	0.26				5.86	0.43				5.77	0.32				5.79	0.31				5.78	0.8				5.79	0.99
										JUNK				0.26	junk				0.29	junk				0.26	junk				0.43	junk				0.32	junk				0.31	junk				0.8	junk				0.99
NeuAcα2-3-Galβ1-3[Galβ1-3GlcNAcβ1-4Galβ1-4GlcNAcβ1-6]GalNAc								16.984				5.94	0.37	0.21	S3-ga3[ga3GL4ga3GL6]GA		5.97	0.16				5.91	0.13				5.92	0.27				5.82	0.32				5.85	0.53				5.86	0.48				5.87	0.16
										JUNK				0.16	junk				0.16	junk				0.13	junk				0.27	junk				0.32	junk				0.53	junk				0.48	junk				0.16
								17.175		JUNK		6.05	0.3	0.3	junk		6.07	0.46	0.46	junk		6	0.34	0.34	junk							5.91	0.23	0.23	junk		5.95	0.24	0.24	junk		5.93	0.28	0.28	junk		5.95	0.22	0.22
										JUNK																																					6.02	0.24	0.24
M5								17.444				6.21	2.94	2.94	M5		6.21	2.55	2.55	M5		6.15	2.55	2.55	M5		6.15	2.58	2.58	M5		6.07	2.44	2.44	M5		6.09	2.52	2.52	M5		6.09	2.81	2.81	M5		6.1	2.58	2.58
								17.595		JUNK		6.3	0.72	0.72	junk		6.3	0.75	0.75	junk		6.23	0.76	0.76	junk		6.24	0.83	0.83	junk		6.15	0.89	0.89	junk		6.18	0.81	0.81	junk		6.28	0.36				6.2	0.23	0.23
								17.761		JUNK		6.4	0.34	0.34	junk		6.41	0.36	0.36	junk		6.34	0.42	0.42	junk		6.35	0.28	0.28	junk		6.26	0.29	0.29	junk		6.28	0.46	0.46	junk				0.36	junk		6.28	0.26	0.26
NeuAcα2-3Galβ1-4GlcNAcβ1-2[NeuAcα2-3Galβ1-4GlcNAcβ1-6]Man								17.886				6.47	0.42	0.42	S3/S6-ga4GL2[S3ga4GL6]m
A4																																										6.49	0.53	0.53	A4		6.45	0.29	0.29
α2G2																	6.96	0.25	0.25	A2G2		6.89	0.3	0.3	A2G2							6.81	0.43	0.43	F(6)A4		6.84	0.57	0.57	F(6)A4
M6								18.887				7.11	1.15	1.15	M6		7.11	1.06	1.06	M6		7.03	1.43	1.43	M6		7.02	0.88	0.88	M6		6.94	0.97	0.97	M6		6.95	1.01	1.01	M6		6.95	1.12	1.12	M6		6.97	1.21	1.21
α1F1G1Gal2																																															7.27	0.59	0.59
								19.726		JUNK		7.68	0.76	0.76	junk		7.69	0.78	0.78	junk		7.6	0.76	0.76	junk		7.6	0.81	0.81	junk		7.5	0.6	0.6	junk		7.51	0.6	0.6	junk		7.52	0.46	0.46	junk		7.53	0.28	0.28
								20.015		JUNK		7.89	0.42	0.42	junk		7.9	0.39	0.39	junk		7.81	0.43	0.43	junk		7.8	0.44	0.44	junk		7.7	0.5	0.5	junk		7.72	0.45	0.45	junk		7.72	0.48	0.48	junk		7.74	0.54	0.54
M7								20.148				7.99	0.61	0.61	M7		8.04	0.49	0.49	M7		7.94	0.51	0.51	M7		7.91	0.65	0.65	M7		7.82	0.64	0.64	M7		7.83	0.86	0.86	M7		7.83	0.9	0.9	M7		7.84	0.64	0.64
M8								21.286				8.88	0.52	0.52	M8		8.9	0.52	0.52	M8		8.79	0.48	0.48	M8		8.77	0.53	0.53	M8		8.66	0.55	0.55	M8		8.67	0.51	0.51	M8		8.67	0.56	0.56	M8		8.68	0.65	0.65
								21.568		JUNK		9.11	0.6	0.6	junk		9.13	0.61	0.61	junk		9.02	0.59	0.59	junk		9.02	0.61	0.61	junk		8.89	0.53	0.53	junk		8.91	0.52	0.52	junk		8.93	0.35	0.35	junk		8.93	0.49	0.49
M9								22.105				9.58	1.05	1.05	M9		9.61	0.87	0.87	M9		9.47	0.75	0.75	M9		9.44	0.75	0.75	M9		9.33	0.97	0.97	M9		9.33	0.9	0.9	M9		9.34	0.77	0.77	M9		9.36	1.14	1.14
													100	100				100.01	100.01				100	100				100	100				100.04	100.04				100	100				99.95	99.95				99.98	99.98
[truncated: 25 more columns]

## Sheet: Healthy subsantia_Supp. Tbl. 7
Supplementary Table 7. Exoglycosidase digestion panel for healthy substantia nigra pool.
Structure (long name)	Structure (image)		BLANK					RT		Junk consistent?		UND					NAN1					ABS					ABS+SPG					ABS+BTG					ABS+BTG+AMF					ABS+BTG+AMF+BKF
			GU	% Area		Structure						GU	% Area		Structure		GU	% Area		Structure		GU	% Area		Structure		GU	% Area		Structure		GU	% Area		Structure		GU	% Area		Structure		GU	% Area		Structure		GU	% Area
galNAc								1.755					0.62	0.62	GA (galNAc)			0.16	0.16	GA (galNAc)			0.3	0.3	GA (galNAc)			0.27	0.27	GA (galNAc)			3.32	3.32	GA (galNAc)			3	3	GA (galNAc)			2.9	2.9	GA (galNAc)			4.87	4.87
glucose			1.02	8.89	8.89	junk		1.985				1.02	3.8	3.8	gl (glucose)		1.02	2.98	2.98	gl (glucose)		1.02	3.04	3.04	gl (glucose)		1.02	3.79	3.79	gl (glucose)		1.02	27.42	27.42	gl (glucose)		1.02	27.96	27.96	gl (glucose)		1.02	27.11	27.11	gl (glucose)		1.02	37.5	27.5
mannose																																																	10
galactose								2.072				1.04	0.73	0.73	ga (galactose)		1.04	3.53	3.14	ga (galactose)		1.04	5.01	5.01	ga (galactose)		1.04	5.18	5.18	ga (galactose)		1.04	6.13	6.13	ga (galactose)		1.04	6.36	6.36	ga (galactose)		1.04	5.74	5.74	ga (galactose)		1.04	5.95	5.95
								2.185		JUNK		1.07	2	2	junk				0.39	junk		1.07	0.49	0.49	junk		1.06	0.36	0.36	junk		1.06	0.47	0.47	junk		1.06	0.28	0.28	junk		1.07	0.23	0.23	junk		1.07	0.3	0.3
										JUNK							1.11	1.86	1.86	junk		1.11	1.4	1.4	junk		1.11	1.36	1.36	junk		1.11	1.64	1.64	junk		1.1	1.77	1.77	junk		1.12	1.53	1.53	junk		1.1	1.39	1.39
Galβ1-3-SO3-GalNAc																						1.69	1.27	1.27	sga3GA***		1.69	1.25	1.25	sga3GA***		1.69	1.08	1.08	sga3GA***		1.69	1.09	1.09	sga3GA***		1.69	1.27	1.27	sga3GA***		1.69	1.38	1.38
NeuNAc-α2-3 NeuNAc								4.984				1.75	2	2	S3S
Galβ1-3GalNAc			1.73	1.69	1.69	junk		5.033				1.76	0.62	0.2	ga3GA		1.78	4.83	4.41	ga3GA		1.78	10.65	10.23	ga3GA		1.78	14.3	10.48	ga3GA		1.78	12.4	7.57	ga3GA (incomplete dig)		1.78	16.81	7.48	ga3GA (incomplete dig)		1.78	17.23	7.71	ga3GA (incomplete dig)		1.78	8.27	8.06
GlcNAcβ1-2Man																													3.4	GL2m				4.31	GL2m				8.81	GL2m				9	GL2m
Galα1-3GalNAc														0.206667	ga1GA				0.21	ga1GA				0.21	gaa3GA				0.21	gaa3GA				0.21	gaa3GA				0.21	gaa3GA				0.21	gaa3GA				0.21
GlcNAcβ1-3GalNAc/GlcNAcβ1-6GalNAc														0.206667	GL3/6GA				0.21	GL3/6GA				0.21	GL3/6GA				0.21	GL3/6GA				0.31	GL3/6GA				0.31	GL3/6GA				0.31	GL3/6GA
			1.78	3.92	3.92	junk		5.191		JUNK		1.8	3.07	3.07	junk		1.81	3.02	3.02	junk		1.81	3.02	3.02	junk		1.81	3.14	3.14	junk		1.81	3.44	3.44	junk		1.81	3.22	3.22	junk		1.81	3.35	3.35	junk		1.81	3.27	3.27
								5.323		JUNK		1.84	0.68	0.68	junk		1.88	0.98	0.98	junk		1.84	0.91	0.91	junk		1.85	1.96	1.96	junk		1.85	1.24	1.24	junk		1.85	1.04	1.04	junk		1.86	1.88	1.88	junk		1.86	1.84	1.84
								5.454		JUNK		1.87	0.86	0.86	junk							1.88	2.41	2.41	junk		1.89	2.26	2.26	junk		1.89	2.24	2.24	junk		1.89	2.45	2.45	junk
								5.518		JUNK		1.88	0.55	0.55	junk																											1.94	1.22				1.93	1.48
Galβ1-3Glc			1.93	65.83	65.83	junk		5.826		GLC CORE JUNK		1.96	29.81	27.85	ga3gl (glc core junk)		1.97	28.28	26.32	ga3gl (glc core junk)		1.96	27.6	25.64	ga3gl (glc core junk)		1.96	27.14	25.18	ga3gl (glc core junk)		1.93	1.96				1.93	2.2						1.22	junk				1.48
										JUNK				1.96	junk				1.96	junk				1.96	junk				1.96	junk				1.96	junk				2.2	junk		1.96	2.68	2.68	junk		1.97	2.44	2.44
								5.981		JUNK		2	0.92	0.92	junk		1.99	3.24	3.24	junk		2	1.46	1.46	junk		2	1.45	1.45	junk		1.99	1.25	1.25	junk		2	1.18	1.18	junk		2	1.3	1.3	junk		1.99	1.22	1.22
			2.32	2.73	2.73	junk		7.384		JUNK		2.34	1.64	1.64	junk		2.34	1.92	1.92	junk		2.34	1.67	1.67	junk		2.32	0.58	0.58	junk		2.32	0.51	0.51	junk		2.31	0.44	0.44	junk		2.32	0.8	0.8	junk		2.32	0.97	0.97
										JUNK																	2.34	1.15	1.15	junk		2.33	0.94	0.94	junk		2.33	1.24	1.24	junk
NeuAcα2-3Gal			2.45	1.45	1.45	junk		7.634				2.41	5.29	2.41	S3ga*		2.4	2.88
NeuAcα2-6GalNAc														2.88	S6GA				2.88	S6GA
Galβ1-3GlcNAcβ1-2Man																	2.56	0.58	0.58	ga3GL2m		2.56	0.87	0.87	ga3GL2m		2.56	0.91	0.91	ga3GL2m
Glcβ1-4Galβ1-3Glc			2.62	3.7	3.7	junk		8.448		GLC CORE JUNK		2.62	4.55	3.65	gl4ga3gl (glc core junk)		2.62	7.33	3.65	gl4ga3gl (glc core junk)		2.62	7.35	3.65	gl4ga3gl (glc core junk)		2.61	3.65	3.65	gl4ga3gl (glc core junk)		2.61	3.95	3.95	gl4ga3gl (glc core junk)		2.61	3.91	3.91	gl4ga3gl (glc core junk)		2.61	3.72	3.72	gl4ga3gl (glc core junk)		2.62	3.83	3.83
Galβ1-4GlcNAcβ1-2Man														0.9	ga4GL2m				3.68	ga4GL2m				3.7	ga4GL2m		2.65	0.63				2.64	0.67				2.64	1.09				2.65	1.38
Galβ1-3[GlcNAcβ1-6]GalNAc																													0.63	ga3[GL6]GA				0.67	ga3[GL6]GA				1.09	ga3[GL6]GA				1.38	ga3[GL6]GA
GlcNAcβ1-2[GlcNAcβ1-6]Man												2.67	0.53				2.68	0.65				2.68	0.51				2.68	0.81	#NAME?	GL2[GL6]m		2.67	1.02	#NAME?	GL2[GL6]m		2.68	0.84	0.59	GL2[GL6]m		2.67	1.09	0.59	GL2[GL6]m		2.68	0.65
								8.66		JUNK				0.53	junk				0.65	junk				0.51	junk				#NAME?	junk				#NAME?	junk				0.25	junk				0.5	junk				0.65
M1
GlcNAcβ1-4Galβ1-3Glc										GLC CORE JUNK		2.76	0.44				2.75	1.08				2.75	1.15				2.74	1.6	0.47	GL6ga4gl (glc core junk)		2.73	1.7	0.97	GL6ga4gl (glc core junk)		2.74	1.96	1.23	GL6ga4gl (glc core junk)		2.74	2.06	1.33	GL6ga4gl (glc core junk)		2.76	0.73
			2.75	2.11	2.11	junk		8.972		JUNK				0.44	junk				1.08	junk				1.05	junk				1.03	junk				0.73	junk				0.73	junk				0.73	junk				0.73
Galβ1-3GlcNAcβ1-3GalNAc																								0.1	ga3GL3GA				0.1	ga3GL3GA
GalNAcβ1-4Galβ1-3Glc										GLC CORE JUNK							2.85	0.65	0.65	GA4ga4gl (glc core junk)		2.86	0.72	0.72	GA4ga4gl (glc core junk)		2.85	0.75	0.75	GA4ga4gl (glc core junk)		2.85	0.85	0.85	GA4ga4gl (glc core junk)		2.85	0.94	0.94	GA4ga4gl (glc core junk)		2.86	0.86	0.86	GA4ga4gl (glc core junk)		2.86	0.78	0.78
NeuAcα2-6Galβ1-3HexNAc								9.646				2.94	0.51	0.51	S6ga3GX		2.94	0.64	0.64	S6ga3GX
NeuAcα2-3Galβ1-3GalNAc								9.928				3.02	2.83	2.83	S3ga3GA
Galβ1-4(Fucα1-3GlcNAcβ1-2)Man			3.31	0.41	0.41	junk		10.774				3.27	4.98	4.08	ga4(fa3GL2)m		3.27	6.53	4.08	ga4(fa3GL2)m		3.27	6.22	3.8	ga4(fa3GL2)m		3.27	5.77	4.4	ga4(fa3GL2)m		3.26	6.66	4.5	ga4(fa3GL2)m		3.26	1.67				3.26	2.05				3.26	1.91
			3.33	0.4	0.4	junk				JUNK				0.9	junk				1.43	junk				1.45	junk				1.37	junk				2.16	junk				1.67	junk				2.05	junk				1.91
Galβ1-3[Galβ1-4GlcNAcβ1-6]GalNAc																			1.02	ga3[ga4GL6]GA				0.97	ga3[ga4GL6]GA
			3.39	0.62	0.62	junk		11.061		JUNK		3.36	1.93	0.48	junk		3.36	7.13	0.48	junk		3.33	0.48	0.48	junk		3.32	1.05	0.25	junk		3.31	1.24	0.44	junk		3.32	1.29	0.49	junk		3.32	1.3	0.5	junk		3.32	0.78	0.78
Galβ1-3[NeuAcα2-6]GalNAc														1.45	ga3[S6]GA				6.65	ga3[S6]GA
GlcNAcβ1-4Galβ1-3[GlcNAcβ1-6]GalNAc																													0.8	GL4ga3[GL6]GA				0.8	GL4ga3[GL6]GA				0.8	GL4ga3[GL6]GA				0.8	GL4ga3[GL6]GA
Galβ1-3[SO3-GlcNAcβ1-6]GalNAc			3.42	0.43	0.43	junk		11.155				3.39	0.91	0.91	ga3[sGL6]GA		3.38	0.93	0.93	ga3[sGL6]GA		3.39	1.17	1.17	ga3[sGL6]GA		3.39	1.29	1.29	ga3[sGL6]GA		3.38	1.39	1.39	ga3[sGL6]GA		3.39	1.05	1.05	ga3[sGL6]GA		3.39	1.52	1.52	ga3[sGL6]GA		3.39	1.34	1.34
			3.49	1.39	1.39	junk		11.29		JUNK		3.43	0.81	0.81	junk		3.43	0.96	0.96	junk		3.44	0.85	0.85	junk		3.44	0.87	0.87	junk		3.43	0.85	0.85	junk		3.44	1.04	1.04	junk		3.44	0.76	0.76	junk		3.44	0.84	0.84
SO3-Galβ1-3[NeuAcα2-6]GalNAc			3.54	0.93	0.93	junk		11.43				3.48	0.36				3.47	0.65	0.15	sga3[S6]GA		3.47	0.59
Galβ1-4[GlcNAcβ1-6]Galβ1-4Glc						junk				GLC CORE JUNK				0.36	ga4[GL6]ga4gl (glc core junk)				0.5	ga4[GL6]ga4gl (glc core junk)				0.59	ga4[GL6]ga4gl (glc core junk)
Galβ1-3[GlcNAcβ1-6]Galβ1-4Glc			3.6	1.29	1.29	junk		11.548		GLC CORE JUNK		3.52	1.04	1.04	ga3[GL6]ga4gl (glc core junk)		3.51	0.98	0.98	ga3[GL6]ga4gl (glc core junk)		3.51	1.28	1.28	ga3[GL6]ga4gl (glc core junk)		3.51	1.28	1.28	ga3[GL6]ga4gl (glc core junk)
(Fucα1-2Galβ1-3)[GlcNAcβ1-6]GalNAc			3.64	0.59	0.59	junk																3.62	0.54	0.54	(fa2ga3)[GL6]GA		3.61	0.3	0.3	(fa2ga3)[GL6]GA		3.61	0.31	0.31	(fa2ga3)[GL6]GA		3.61	0.62	0.62	(fa2ga3)[GL6]GA
Galβ1-3[(Fucα1-3GlcNAcβ1-6)]GalNAc								11.962				3.66	0.18	0.18	ga3[(fa3GL6)]GA		3.66	0.51	0.51	ga3[(fa3GL6)]GA		3.66	0.62	0.62	ga3[(fa3GL6)]GA		3.66	0.57	0.57	ga3[(fa3GL6)]GA		3.64	0.5	0.5	ga3[(fa3GL6)]GA
NeuAcα2-3Galβ1-4GlcNAcβ1-2Man								12.08				3.7	2.71	2.71	S3ga4GL2m
NeuAcα2-3Galβ1-3GlcNAcβ1-2Man			3.85	0.34	0.34	junk		12.211				3.75	0.75	0.75	S3ga3GL2m
SO3-Galβ1-3[NeuAcα2-6]GalNAc			4.01	0.31	0.31	junk		12.742									3.93	0.27	0.17	ga3[sS6]GA
Galβ1-3GlcNAcβ1-3[NeuAcα2-6]GalNAc																			0.1	ga3GL3[S6]GA
								13.02		JUNK		4.05	1.18	0.49	junk		4.07	2.04	0.82	junk		4.07	2.01	0.89	junk		4.07	1.73	0.89	junk		4.03	0.91	0.61	junk		4.04	1.21	0.91	junk		4.04	1.25	0.95	junk		4.02	0.97	0.97
Galβ1-3[GlcNAcβ1-4Galβ1-3GlcNAcβ1-6]GalNAc			4.05	0.77	0.77	junk																							0.24	ga3[GL4ga3GL6]GA				0.3	ga3[GL4ga3GL6]GA				0.3	ga3[GL4ga3GL6]GA				0.3	ga3[GL4ga3GL6]GA
GlcNAcβ1-4Galβ1-3[Galβ1-4GlcNAcβ1-6]GalNAc														0.29	GL4ga3[ga4GL6]GA				0.64	GL4ga3[ga4GL6]GA				0.64	GL4ga3[ga4GL6]GA
			4.16	0.46	0.46	junk		13.11		JUNK				0.4	junk				0.58	junk				0.48	junk				0.6	junk		4.07	0.59	0.59	junk		4.08	0.43	0.43	junk		4.08	0.52	0.52	junk		4.09	0.48	0.48
NeuAcα2-3GalNAcβ1-4Galβ1-3Glc										GLC CORE JUNK		4.08	0.72	0.72	S3GA4ga4gl (glc core junk)
								13.29		JUNK		4.15	0.57				4.14	0.9				4.13	0.67	0.67	junk		4.13	0.83				4.11	0.37	0.37	junk		4.13	0.34	0.34	junk		4.13	0.44	0.44	junk		4.12	0.37	0.37
										JUNK				0.57	junk				0.9	junk		4.16	0.34	0.34	junk				0.83	junk		4.15	0.62	0.62	junk		4.15	0.87	0.87	junk		4.16	0.99	0.99	junk		4.16	0.97	0.97
Galβ1-4GlcNAcβ1-2[Galβ1-4GlcNAcβ1-6]Man			4.25	0.18	0.18	junk											4.21	0.67	0.67	ga4GL2[ga4GL6]m		4.21	0.88	0.88	ga4GL2[ga4GL6]m
			4.27	0.39	0.39	junk		13.628		JUNK		4.29	0.2	0.2	junk		4.28	0.28	0.28	junk		4.3	0.27	0.27	junk		4.29	0.23	0.23	junk		4.28	0.22	0.22	junk		4.26	0.16	0.16	junk		4.27	0.23	0.23	junk		4.28	0.26	0.26
M3								13.688				4.31	0.21	0.21	M3		4.31	0.36	0.36	M3		4.31	0.36	0.36	M3		4.31	0.27	0.27	M3		4.3	0.28	0.28	M3		4.3	0.24	0.24	M3		4.36	0.64	0.32	M3		4.36	2.9	2.26
Galβ1-3[NeuAcα2-3Galβ1-4GlcNAcβ1-6]GalNAc								13.816				4.37	0.79	0.39	ga3[S3ga4GL6]GA		4.37	0.46				4.34	0.41				4.35	0.34				4.33	0.35				4.35	0.28
Galβ1-3[(Galβ1-4Fucα1-3GlcNAcβ1-6)]GalNAc														0.1	ga3[ga4(fa3GL6)]GA				0.16	ga3[ga4(fa3GL6)]GA				0.11	ga3[ga4(fa3GL6)]GA
			4.48	0.33	0.33	junk				JUNK				0.3	junk				0.3	junk				0.3	junk				0.34	junk				0.35	junk				0.28	junk				0.32	junk				0.64
SO3-GlcAβ1-3Galβ1-4GlcNAcβ1-2Man								13.989				4.44	0.96	0.96	sU3ga4GL2m		4.44	1.06	1.06	sU3ga4GL2m		4.44	1.19	1.19	sU3ga4GL2m		4.44	1.18	1.18	sU3ga4GL2m		4.43	1.12	1.12	sU3ga4GL2m		4.43	1.07	1.07	sU3ga4GL2m		4.44	1.15	1.15	sU3ga4GL2m		4.44	1.3	1.3
SO3-GlcAβ1-3Galβ1-3GlcNAcβ1-2Man								14.123				4.5	0.26	0.26	sU3ga4GL2m		4.52	0.43	0.43	sU3ga4GL2m		4.51	0.49	0.49	sU3ga4GL2m		4.5	0.51	0.51	sU3ga4GL2m		4.49	0.57	0.57	sU3ga4GL2m		4.5	0.51	0.51	sU3ga4GL2m		4.5	0.57	0.57	sU3ga4GL2m		4.5	0.66	0.66
NeuAcα2-3Galβ1-3[Galβ1-4GlcNAcβ1-6]GalNAc								14.219				4.54	0.54	0.54	S3ga3[ga4GL6]GA
NeuAcα2-3Galβ1-3[NeuAcα2-6]GalNAc								14.488				4.66	6.44	6.44	S3ga3[S6]GA
NeuAcα2-6-(Fucα1-2Galβ1-3)[GlcNAcβ1-6]GalNAc								14.697				4.75	0.25	0.25	S6-(fa2ga3)[GL6]GA		4.76	0.27	0.27	S6-(fa2ga3)[GL6]GA
Galβ1-3[Galβ1-3GlcNAcβ1-4Galβ1-4GlcNAcβ1-6]GalNAc								14.833									4.83	0.2	0.2	ga3[ga3GL4ga3GL6]GA		4.83	0.2	0.2	ga3[ga3GL4ga3GL6]GA		4.83	0.2	0.2	ga3[ga3GL4ga3GL6]GA
Galβ1-4GlcNAcβ1-4Galβ1-3[Galβ1-4GlcNAcβ1-6]GalNAc								14.89				4.84	0.45	0.1	ga4GL4ga3[ga4GL6]GA		4.88	0.95	0.4	ga4GL4ga3[ga4GL6]GA		4.85	0.86	0.4	ga4GL4ga3[ga4GL6]GA		4.88	0.74				4.87	0.72				4.87	0.55				4.88	0.41				4.87	0.55
										JUNK				0.35	junk				0.44	junk				0.46	junk				0.74	junk				0.72	junk				0.55	junk				0.41	junk				0.55
Galβ1-3[Galβ1-4GlcNAcβ1-4Galβ1-4GlcNAcβ1-6]GalNAc								14.956				4.87	0.32	0.11	ga3[ga4GL4ga3GL6]GA				0.11	ga3[ga4GL4ga3GL6]GA		4.88	0.36	0.11	ga3[ga4GL4ga3GL6]GA
			4.91	0.14	0.14	junk				JUNK				0.21	junk									0.25	junk
								15.046		JUNK		4.92	0.82	0.82	junk		4.93	0.89	0.89	junk		4.93	0.64	0.64	junk		4.93	0.86	0.86	junk		4.92	0.76	0.76	junk		4.92	0.97	0.97	junk		4.92	0.94	0.94	junk		4.93	0.95	0.95
			4.95	0.54	0.54	junk		15.193		JUNK		4.99	0.39	0.39	junk		4.99	0.59	0.59	junk		4.98	0.49	0.49	junk		4.99	0.6	0.6	junk		5	0.73	0.73	junk		4.99	0.55	0.55	junk		5	0.69	0.69	junk		4.99	0.59	0.59
NeuAcα2-3Galβ1-3GlcNAcβ1-3[NeuAcα2-6]GalNAc												5.08	1.13	0.1	S3ga3GL3[S6]GA		5.08	1.15				5.09	1.1				5.09	1				5.08	1.05				5.07	1.07				5.08	1.12				5.08	1.27
								15.381		JUNK				0.9	junk				1	junk				1.1	junk				1	junk				1.05	junk				1.07	junk				1.12	junk				1.27
NeuAcα2-3(SO3-)Galβ1-3[NeuAcα2-6]GalNAc														0.13	S3sga3[S6]GA
								15.622		JUNK		5.2	0.51	0.15	junk				0.15	junk		5.17	0.29	0.29	junk		5.17	0.39	0.39	junk		5.17	0.33	0.33	junk		5.16	0.35	0.35	junk		5.16	0.41	0.41	junk		5.16	0.52	0.52
NeuAcα2-3Galβ1-4GlcNAcβ1-2[Galβ1-4GlcNAcβ1-6]Man														0.36	S3-ga4GL2[ga4GL6]m
α2												5.59	0.89	0.3	A2		5.59	0.93	0.3	A2		5.59	1.04	0.3	A2		5.6	0.96	0.3	A2		5.48	0.44	0.44	A2		5.47	0.55	0.55	A2		5.47	0.89	0.89	A2
								16.356		JUNK				0.59	junk				0.63	junk				0.74	junk				0.66	junk		5.6	0.89	0.89	junk		5.59	0.57	0.57	junk		5.6	0.65	0.65	junk		5.6	0.75	0.75
NeuAcα2-3Galβ1-3[SO3-NeuAcα2-6]GalNAc								16.776				5.83	0.8	0.25	S3ga3[sS6]GA																											5.81	0.78	0.78	A3
NeuAcα2-6GlcNAcβ1-4Galβ1-3[NeuAcα2-3Galβ1-4GlcNAcβ1-6]GalNAc														0.35	S3GL4ga4[S3ga4GL6]GA
NeuAcα2-3-Galβ1-3GlcNAcβ1-4Galβ1-3(Galβ1-4GlcNAcβ1-6)GalNAc														0.2	S3-ga4GL4ga3[ga4GL6]GA
M5								17.291				6.13	1.77	1.77	M5		6.14	1.58	1.58	M5		6.14	1.71	1.71	M5		6.14	1.62	1.62	M5		6.14	1.78	1.78	M5		6.13	1.71	1.71	M5		6.13	1.87	1.87	M5		6.14	1.73	1.73
F(6)A3								17.429				6.21	0.63	0.63	F(6)A3		6.23	0.63	0.63	F(6)A3		6.23	0.57	0.57	F(6)A3		6.23	0.72	0.72	F(6)A3		6.23	0.77	0.77	F(6)A3		6.23	0.96	0.96	F(6)A3
								17.622		JUNK		6.33	0.21	0.21	junk		6.34	0.26	0.26	junk		6.34	0.34	0.34	junk		6.34	0.3	0.3	junk		6.34	0.28	0.28	junk		6.33	0.31	0.31	junk		6.34	0.33	0.33	junk		6.34	0.34	0.34
NeuAcα2-3Galβ1-4GlcNAcβ1-2[NeuAcα2-3Galβ1-4GlcNAcβ1-6]Man								17.67				6.36	0.25	0.25	S3ga4GL2[S3ga4GL6]m																											7.02	1.02
A4																																												0.3	A4
F(6)A4																																6.89	0.27	0.27	F(6)A4		6.89	0.42	0.42	F(6)A4
M6								18.653				7.01	1.17	1.17	M6		7.03	0.93	0.93	M6		7.02	1.16	1.16	M6		7.02	0.97	0.97	M6		7.03	0.9	0.9	M6		7.03	0.91	0.91	M6				0.72	M6		7.04	0.85	0.85
								19.473		JUNK		7.59	0.42	0.42	junk		7.6	0.38	0.38	junk		7.59	0.44	0.44	junk		7.58	0.46	0.46	junk		7.59	0.39	0.39	junk		7.58	0.34	0.34	junk		7.58	0.41	0.41	junk		7.58	0.54	0.54
								19.689		JUNK		7.76	0.45	0.45	junk		7.77	0.47	0.47	junk		7.76	0.48	0.48	junk		7.79	0.45	0.45	junk		7.78	0.49	0.49	junk		7.79	0.44	0.44	junk		7.77	0.64	0.64	junk		7.79	0.44	0.44
M7								20.006				8	0.8	0.8	M7		7.93	0.55	0.55	M7		7.92	0.64	0.64	M7		7.92	0.62	0.62	M7		7.93	0.56	0.56	M7		7.93	0.58	0.58	M7		7.93	0.66	0.66	M7		7.94	0.42	0.42
M8								20.924				8.75	0.37	0.37	M8		8.78	0.34	0.34	M8		8.76	0.4	0.4	M8		8.76	0.47	0.47	M8		8.78	0.4	0.4	M8		8.78	0.4	0.4	M8		8.78	0.48	0.48	M8		8.79	0.48	0.48
								21.166		JUNK		8.96	0.7	0.7	junk		8.98	0.47	0.47	junk		8.97	0.44	0.44	junk		8.96	0.42	0.42	junk		8.97	0.36	0.36	junk		8.98	0.24	0.24	junk		8.98	0.28	0.28	junk		8.99	0.36	0.36
M9								21.697				9.44	0.71	0.71	M9		9.46	0.63	0.63	M9		9.45	0.59	0.59	M9		9.45	0.48	0.48	M9		9.46	0.68	0.68	M9		9.48	0.49	0.49	M9		9.47	0.68	0.68	M9		9.48	0.58	0.58
													100.03	100.023				99.99	99.99				99.95	99.95				100.02	#NAME?				100.01	#NAME?				99.97	99.97				100.03	100.03				100.02	100.02
[truncated: 25 more columns]

## Sheet: PD substantia_Supp. Tbl. 8
Supplementary Table 8. Exoglycosidase digestion panel for PD (stages 1-4) substantia nigra pool.
Structure (long name)	Structure (image)		RT		BLANK					Junk		UND					NAN1					ABS					ABS+SPG					ABS+BTG					ABS+BTG+AMF					ABS+BTG+AMF+BKF					ABS+BTG+AMF+BKF+GUH
					GU	% Area		Structure				GU	% Area				GU	% Area		Structure		GU	% Area		Structure		GU	% Area		Structure		GU	% Area		Structure		GU	% Area		Structure		GU	% Area		Structure		GU	% Area
galNAc			1.75										0.19	0.19	GA (galNAc)			0.37	0.37	GA (galNAc)			0.29	0.29	GA (galNAc)			0.23	0.23	GA (galNAc)			5.12	5.12	GA (galNAc)			4.61	4.61	GA (galNAc)			4.61	4.61	GA (galNAc)			7.16	7.16
glucose			1.933		1.01	8.25						1.01	2.95	0.9735	gl (glucose)		1.01	3.37	1.1121	gl (glucose)		1.01	2.56	0.8448	gl (glucose)		1.01	2.79	0.9207	gl (glucose)		1.01	8.33	6.37528	gl (glucose)		1.01	7.57	6.11527	gl (glucose)		1.01	8.17	6.71528	gl (glucose)		1.02	21.86	6.16
							8.25	junk		JUNK				1.9765	junk				2.2579	junk				1.7152	junk				1.8693	junk				1.95473	junk				1.45473	junk				1.45473	junk				1.7
mannose																																																	14
galactose			2.031									1.03	0.9	0.9	ga (galactose)		1.03	7.62	7.62	ga (galactose)		1.04	8.33	8.33	ga (galactose)		1.03	8.58	8.58	ga (galactose)		1.03	8.62	8.62	ga (galactose)		1.03	8.58	8.58	ga (galactose)		1.03	8.76	8.76	ga (galactose)		1.03	9.26	9.26
			2.148		1.08	2.01	2.01	junk		JUNK		1.06	1.16	1.16	junk		1.08	0.88	0.88	junk		1.07	1.02	1.02	junk		1.07	1.59	1.59	junk		1.07	1.04	1.04	junk		1.07	1.09	1.09	junk		1.08	0.95	0.95	junk		1.08	0.95	0.95
			2.265		1.11	13.85	13.85	junk		JUNK		1.09	2.06	2.06	junk		1.09	3.04	3.04	junk		1.09	1.07	1.07	junk		1.09	1.66	1.66	junk		1.09	1.68	1.68	junk		1.09	1.85	1.85	junk		1.09	1.98	1.98	junk		1.09	2.1	2.1
										JUNK
										JUNK
										JUNK																																1.27	0.24	0.24	junk
					1.2	0.08	0.08	junk		JUNK																											1.27	0.34	0.34	junk		1.28	0.23	0.23	junk		1.27	0.42	0.42
			3.233							JUNK
										JUNK		1.33	0.32	0.32	junk		1.35	0.71	0.71	junk		1.4	0.62	0.62	junk		1.4	0.8	0.8	junk		1.4	0.72	0.72	junk		1.41	0.81	0.81	junk		1.41	0.39	0.39	junk		1.4	0.52	0.52
			4.017		1.74	5.65	5.65	junk		JUNK		1.53	0.79	0.79	junk		1.53	0.5	0.5	junk		1.53	0.76	0.76	junk		1.53	0.54	0.54	junk		1.53	0.87	0.87	junk		1.53	0.75	0.75	junk		1.53	0.49	0.49	junk		1.53	0.63	0.63
Galβ1-3-SO3-GalNAc			4.669									1.7	0.91	0.81	sga3GA***		1.72	0.71	0.61	sga3GA***		1.71	2.21	2.21	sga3GA***		1.71	2.1	2.1	sga3GA***		1.71	2.03	2.03	sga3GA***		1.71	1.77	1.77	sga3GA***		1.71	1.34	1.34	sga3GA***		1.71	1.59	1.59
SO3-(NeuAcα2-6)GalNAc														0.1	S6sGA				0.1	S6sGA
NeuNAc-α2-3 NeuNAc												1.77	3.44	3.44	S3S**
Galβ1-3GalNAc			4.983									1.78	0.66	0.22	ga3GA		1.79	7.28	6.84	ga3GA		1.81	16.84	16.4	ga3GA		1.8	21.41	16.55	ga3GA		1.8	16.78	10.92	ga3GA (incomplete dig)		1.8	24.2	11.54	ga3GA (incomplete dig)		1.8	25.51	12.36	ga3GA (incomplete dig)		1.8	13.07	12.59
GlcNAcβ1-2Man																													4.42	GL2m				5.18	GL2m				11.72	GL2m				12.21	GL2m
Galα1-3GalNAc														0.22	gaa3GA				0.22	gaa3GA				0.22	gaa3GA				0.22	gaa3GA				0.22	gaa3GA				0.22	gaa3GA				0.22	gaa3GA				0.22
SO3-GlcNAcβ1-2Man																																							0.26	sGL2m				0.26	sGL2m				0.26
GlcNAcβ1-3GalNAc/GlcNAcβ1-6GalNAc														0.22	GL3/6GA				0.22	GL3/6GA				0.22	GL3/6GA				0.22	GL3/6GA				0.46	GL3/6GA				0.46	GL3/6GA				0.46	GL3/6GA
			5.117		1.79	13.43	13.43	junk		JUNK		1.81	2.57	2.57	junk		1.82	2.49	2.49	junk		1.83	2.8	2.8	junk		1.82	2.84	2.84	junk		1.82	3.22	3.22	junk		1.83	2.98	2.98	junk		1.82	2.82	2.82	junk		1.82	2.88	2.88
										JUNK		1.85	0.97	0.97	junk		1.85	0.9	0.9	junk		1.86	1.48	1.48	junk		1.87	1.86	1.86	junk		1.86	2.04	2.04	junk		1.88	2.03	2.03	junk		1.88	1.27	1.27	junk		1.88	1.08	1.08
			5.387							JUNK		1.88	1.12	1.12	junk		1.97	7.22	0.93	junk		1.89	1.31	1.31	junk
										JUNK												1.92	0.49	0.49	junk		1.92	0.77	0.77	junk		1.91	1.15	1.15	junk
					1.94	23.41	23.41			JUNK		1.96	6.71									1.94	0.66	0.66	junk		1.94	1.06	1.06	junk		1.94	1.02	1.02	junk		1.94	1.11	1.11	junk		1.94	1.56	1.56	junk		1.94	1.39	1.39
										JUNK
Galβ1-3Glc			5.703					junk		GLC CORE JUNK				6.1	ga3gl (glc core junk)				5.68	ga3gl (glc core junk)		1.97	6.64	6.03	ga3gl (glc core junk)		1.97	6.66	6.05	ga3gl (glc core junk)		1.97	0.64				1.99	2.17	0.6	junk		1.98	0.51	0.51	junk		1.98	1.13	1.13
										JUNK				0.61	junk				0.61	junk				0.61	junk				0.61	junk				0.64	junk				1.57	junk		1.99	1.61	1.61	junk		1.99	1.58	1.58
			5.86							JUNK		2	1.27	1.27	junk		2	2.6	2.6	junk		2	1.34	1.34	junk		2	1.4	1.4	junk		2	1.72	1.72	junk		2	1.42	1.42	junk		2	1.21	1.21	junk		2	1.32	1.32
					2.05	0.91	0.91	junk		GLC CORE JUNK																						2.06	1.35	1.35	glgl ( glc core junk)		2.06	1.4	1.4	glgl ( glc core junk)		2.06	1.31	1.31	glgl ( glc core junk)		2.06	1.55	1.55
					2.28	1.34	1.34	junk
					2.34	1.1	1.1	junk
(Fucα1-2Galβ1-3)GalNAc																																					2.34	0.58	0.58	(fa2ga)GA
NeuAcα2-3Gal			7.276									2.36	0.86	0.86	S3ga* (split peak)
NeuAcα2-3Gal			7.481									2.41	8.9	6.24	S3ga*		2.41	2.66
NeuAcα2-6GalNAc														2.66	S6GA				2.66	S6GA
Galβ1-3GlcNAcβ1-2Man																	2.55	0.88	0.88	ga3GL2m		2.55	1.22	1.22	ga3GL2m		2.55	0.76	0.76	ga3GL2m
Galβ1-4GlcNAcβ1-2Man			8.257		2.63	13.45						2.62	5.22	0.65	ga4GL2m		2.61	9.19	4.19	ga4GL2m		2.62	9.72	4.42	ga4GL2m		2.62	5				2.61	5.16				2.61	5.09				2.61	4.78				2.61	4.55
Glcβ1-4Galβ1-3Glc							13.45	junk		GLC CORE JUNK				4.57	gl4ga3gl (glc core junk)				5	gl4ga3gl (glc core junk)				5.3	gl4ga3gl (glc core junk)				5	gl4ga3gl (glc core junk)				5.16	gl4ga3gl (glc core junk)				5.09	gl4ga3gl (glc core junk)				4.78	gl4ga3gl (glc core junk)				4.55
Galβ1-3[GlcNAcβ1-6]GalNAc																											2.65	1.21	0.71	ga3[GL6]GA		2.65	1.24	0.74	ga3[GL6]GA		2.65	1.93	0.85	ga3[GL6]GA		2.65	1.85	0.9	ga3[GL6]GA
GlcNAcβ1-2[GlcNAcβ1-6]Man																													0.5	GL2[GL6]m				0.5	GL2[GL6]m				1.08	GL2[GL6]m				0.95	GL2[GL6]m
M1
(Fucα1-2Galβ1-3)Glc			8.753		2.76	2.3	2.3			GLC CORE JUNK		2.75	0.51	0.51	(fa2ga3)gl (glc core junk)		2.75	0.69	0.69	(fa2ga3)gl (glc core junk)		2.75	0.79	0.79	(fa2ga3)gl (glc core junk)		2.74	0.7	0.7	(fa2ga3)gl (glc core junk)		2.75	0.74	0.74	(fa2ga3)gl (glc core junk)		2.76	0.6	0.6	(fa2ga3)gl (glc core junk)
Galβ1-4Galβ1-3Glc			8.946					junk		GLC CORE JUNK		2.8	0.82	0.82	ga3glgl (glc core junk)		2.79	1.03	1.03	ga3glgl (glc core junk)		2.8	1.13	1.13	ga3glgl (glc core junk)		2.8	1	1	ga3glgl (glc core junk)
			9.192					junk		JUNK		2.87	0.46	0.46	junk		2.86	0.73	0.46	junk		2.87	1.28	0.7	junk		2.87	1.13	0.59	junk		2.86	0.61	0.32	junk		2.87	0.84	0.44	junk		2.87	1.05	0.51	junk		2.86	1.05	0.55
Galβ1-3GlcNAcβ1-3GalNAc																								0.24	ga3GL3GA				0.24	ga3GL3GA
GalNAcβ1-4Galβ1-3Glc								junk		GLC CORE JUNK									0.27	GA4ga4gl (glc core junk)				0.34	GA4ga4gl (glc core junk)				0.3	GA4ga4gl (glc core junk)				0.29	GA4ga4gl (glc core junk)				0.4	GA4ga4gl (glc core junk)				0.54	GA4ga4gl (glc core junk)				0.5
M1B
NeuAcα2-3Galβ1-3GalNAc			9.509									2.96	0.65	0.65	S3ga3GA (split peak)
NeuAcα2-3Galβ1-3GalNAc			9.749									3.03	4.63	4.63	S3ga3GA
SO3-Galβ1-4(Fucα1-3GlcNAcβ1-2)Man			10.425									3.23	0.2	0.2	sga4(fa3GL2)m		3.23	0.6	0.6	sga4(fa3GL2)m		3.24	0.6	0.6	sga4(fa3GL2)m		3.25	0.78	0.78	sga4(fa3GL2)m		3.23	0.7	0.7	sga4(fa3GL2)m		3.23	0.96	0.96	sga4(fa3GL2)m		3.23	0.92	0.92	sga4(fa3GL2)m		3.23	0.67	0.67
Galβ1-4(Fucα1-3GlcNAcβ1-2)Man			10.56									3.27	6.41	5.91	ga4(fa3GL2)m		3.27	7.94	6.74	ga4(fa3GL2)m		3.28	7.86	6.46	ga4(fa3GL2)m		3.28	7.33	6.13	ga4(fa3GL2)m		3.27	7.3	6.8	ga4(fa3GL2)m
Galβ1-3[Galβ1-4GlcNAcβ1-6]GalNAc																			0.7	ga3[ga4GL6]GA				0.9	ga3[ga4GL6]GA
(Fucα1-2Galβ1-3)(Fucα1-3HexNAc)														0.5	(fa2ga3)(fa3GX)				0.5	(fa2ga3)(fa3GX)				0.5	(fa2ga3)(fa3GX)				0.4	(fa2ga3)(fa3GX)				0.5	(fa2ga3)(fa3GX)
GlcNAcβ1-4Galβ1-3[GlcNAcβ1-6]GalNAc																													0.8	GL4ga3[GL6]GA		3.33	1.1	1.1	GL4ga3[GL6]GA		3.33	1.1	1.1	GL4ga3[GL6]GA		3.32	1.1	1.1	GL4ga3[GL6]GA
Galβ1-3[NeuAcα2-6]GalNAc			10.895									3.38	2.44	2.44	ga3[S6]GA		3.37	12.12	10.52	ga3[S6]GA
Galβ1-3[SO3-GlcNAcβ1-6]GalNAc			10.963		3.36	4.82						3.4	1.6	0.3	ga3[sGL6]GA				0.3	ga3[sGL6]GA		3.41	1.9	0.3	ga3[sGL6]GA		3.41	1.84	0.3	ga3[sGL6]GA		3.4	2.08	0.3	ga3[sGL6]GA		3.4	1.99	0.3	ga3[sGL6]GA		3.4	2.2	0.45	ga3[sGL6]GA		3.4	1.48	0.3
							4.82	junk		JUNK				1.3	junk				1.3	junk				1.6	junk				1.54	junk				1.78	junk				1.69	junk				1.75	junk				1.18
Galβ1-4(Fucα1-3-SO3-GlcNAcβ1-2)Man			11.111		3.44	1.63						3.45	0.9	0.09	ga4(f1sGL2)m		3.44	0.87	0.06	ga4(f1sGL2)m		3.46	1.29	0.48	ga4(f1sGL2)m		3.46	1.16	0.35	ga4(f1sGL2)m		3.45	1.07	0.26	ga4(f1sGL2)m		3.45	0.81				3.45	0.75				3.44	0.73
							1.63	junk		JUNK				0.81	junk				0.81	junk				0.81	junk				0.81	junk				0.81	junk				0.81	junk				0.75	junk				0.73
SO3-Galβ1-3[NeuAcα2-6]GalNAc			11.278									3.5	0.88	0.88	sga3[S6]GA		3.5	1.23	1.23	sga3[S6]GA
			11.463		3.56	1.7	1.7	junk		JUNK		3.56	0.6	0.6	junk		3.56	0.77	0.77	junk		3.58	0.92	0.92	junk		3.58	0.77	0.77	junk		3.56	0.83	0.83	junk		3.57	0.76	0.76	junk		3.56	0.73	0.73	junk		3.56	0.77	0.77
			11.645		3.62	1.69	1.69	junk		JUNK		3.63	0.47	0.2	junk		3.61	0.52	0.25	junk		3.64	0.63	0.36	junk		3.63	0.78	0.51	junk		3.59	0.51	0.27	junk		3.59	0.27	0.27	junk		3.59	0.28	0.28	junk		3.59	0.26	0.26
(Fucα1-3GlcNAcβ1-2)[GlcNAcβ1-6]Man														0.27	(fa3GL2)[GL6]m				0.27	(fa3GL2)[GL6]m				0.27	(fa3GL2)[GL6]m				0.27	(fa3GL2)[GL6]m				0.24	(fa3GL2)[GL6]m
SO3-Galβ1-3[SO3-Galβ1-4GlcNAcβ1-6]GalNAc			11.791									3.68	0.27	0.27	sga3[sga4GL6]GA		3.68	0.58	0.58	sga3[sga4GL6]GA		3.69	0.62	0.62	sga3[sga4GL6]GA		3.68	0.76	0.76	sga3[sga4GL6]GA		3.63	0.53	0.53	sga3[sga4GL6]GA		3.63	0.54	0.54	sga3[sga4GL6]GA		3.62	0.63	0.63	sga3[sga4GL6]GA		3.62	0.68	0.68
Galβ1-3[GalNAcβ1-4GlcNAcβ1-6]GalNAc																																3.67	0.32	0.32	ga3[GA4GL6]GA		3.68	0.43	0.43	ga3[GA4GL6]GA		3.68	0.31	0.31	ga3[GA4GL6]GA		3.67	0.38	0.38
Galβ1-3[(Fucα1-3GlcNAcβ1-6)]GalNAc																											3.73	0.5	0.5	ga3[(fa3GL6)]GA		3.96	0.41	0.41	ga3[(fa3GL6)]GA
NeuAcα2-3Galβ1-4GlcNAcβ1-2Man			11.93									3.72	3.49	3.49	S3ga4GL2m
NeuAcα2-3Galβ1-3GlcNAcβ1-2Man			12.096									3.78	0.78	0.78	S3ga3GL2m
M2B
SO3-Galβ1-3[NeuAcα2-6]GalNAc																	3.95	0.56	0.32	ga3[sS6]GA																	3.96	0.6	0.6	(fa2ga3)[GL6]GA
Galβ1-3GlcNAcβ1-3[NeuAcα2-6]GalNAc																			0.24	ga3GL3[S6]GA
GalNAcβ1-4GlcNAcβ1-2[GalNAcβ1-4GlcNAcβ1-6]Man																	4.05	0.45	0.45	GA4GL2[GA4GL6]m		4.08	0.5	0.5	GA4GL2[GA4GL6]m		4.04	0.57	0.57	GA4GL2[GA4GL6]m		4.05	0.5	0.5	GA4GL2[GA4GL6]m		4.06	0.5	0.5	GA4GL2[GA4GL6]m		4.05	0.63	0.63	GA4GL2[GA4GL6]m		4.05	0.41	0.41
Galβ1-3[GlcNAcβ1-4Galβ1-3GlcNAcβ1-6]GalNAc
GlcNAcβ1-4Galβ1-3[Galβ1-4GlcNAcβ1-6]GalNAc			12.93									4.09	0.69	0.1	GL4ga3[ga4GL6]GA		4.09	0.9	0.1	GL4ga3[ga4GL6]GA		4.11	1.14	0.38	GL4ga3[ga4GL6]GA		4.08	0.97				4.08	0.77				4.09	0.64				4.08	0.64
Galβ1-3[GlcNAcβ1-4Galβ1-4GlcNAcβ1-6]GalNAc					4.17	2.49	2.49	junk						0.34	ga3[GL4ga4GL6]GA				0.4	ga3[GL4ga4GL6]GA				0.38	ga3[GL4ga4GL6]GA				0.52	ga3[GL4ga4GL6]GA				0.42	ga3[GL4ga4GL6]GA				0.64	ga3[GL4ga4GL6]GA				0.64	ga3[GL4ga4GL6]GA
(Fucα1-3GlcNAcβ1-2)[(Fucα1-3GlcNAcβ1-6)]Man														0.35	(fa3GL2)[(fa3GL6)]m				0.4	(fa3GL2)[(fa3GL6)]m				0.38	(fa3GL2)[(fa3GL6)]m				0.45	(fa3GL2)[(fa3GL6)]m				0.35	(fa3GL2)[(fa3GL6)]m
Galβ1-4-Fucα1-3-GlcNAcβ1-2[GlcNAcβ1-6]Man			13.03									4.13	0.59	0.28	ga4(fa3GL2)[GL6]m		4.16	0.35	0.28	ga4(fa3GL2)[GL6]m		4.18	0.28	0.28	ga4(fa3GL2)[GL6]m		4.14	0.48	0.48	ga4(fa3GL2)[GL6]m		4.15	0.37	0.37	ga4(fa3GL2)[GL6]m
NeuAcα2-6GalNAcβ1-4Galβ1-3Glc								junk		GLC CORE JUNK				0.07	S6GA4ga4gl (glc core junk)				0.07	S6GA4ga4gl (glc core junk)
NeuAcα2-3GalNAcβ1-4Galβ1-3Glc								junk		GLC CORE JUNK				0.24	S3GA4ga4gl (glc core junk)
			13.153					junk		JUNK		4.18	0.66	0.66	junk		4.18	0.61	0.61	junk		4.21	0.63	0.63	junk		4.18	0.94	0.94	junk		4.17	0.97	0.97	junk		4.18	1.29	1.29	junk		4.16	1.16	1.16	junk		4.17	0.65	0.65
Galβ1-4GlcNAcβ1-2[Galβ1-4GlcNAcβ1-6]Man								junk									4.24	0.57	0.57	ga4GL2[ga4GL6]m		4.25	0.74	0.74	ga4GL2[ga4GL6]m
Galβ1-3[NeuAcα2-6Galβ1-4GlcNAcβ1-6]GalNAc																	4.37	0.25	0.25	ga3[S6ga4GL6]GA
NeuAcα2-3Galβ1-4(Fucα1-3GlcNAcβ1-2)Man			13.72									4.41	1.06	0.26	S3ga3(fa3GL2)m																																4.38	1.69	1.69
Galβ1-3[NeuAcα2-3Galβ1-4GlcNAcβ1-6]GalNAc														0.3	ga3[S3ga4GL6]GA		4.4	0.4				4.41	0.47
Galβ1-3[(Galβ1-4Fucα1-3GlcNAcβ1-6)]GalNAc														0.5	ga3[ga4(fa3GL6)]GA				0.4	ga3[ga4(fa3GL6)]GA				0.47	ga3[ga4(fa3GL6)]GA
Galβ1-3[Galβ1-3GalNAcβ1-4GlcNAcβ1-6]GalNAc			13.83									4.46	0.32	0.32	ga3[ga3GA4GL6]GA		4.46	0.21	0.21	ga3[ga3GA4GL6]GA		4.46	0.42	0.42	ga3[ga3GA4GL6]GA		4.43	0.37	0.37	ga3[ga3GA4GL6]GA
SO3-GlcAβ1-3Galβ1-4GlcNAcβ1-2Man			13.93									4.5	0.97	0.97	sU3ga4GL2m		4.5	1.23	1.23	sU3ga4GL2m		4.53	1.44	1.44	sU3ga4GL2m		4.48	1.29	1.29	sU3ga4GL2m		4.49	1.48	1.48	sU3ga4GL2m		4.49	1.36	1.36	sU3ga4GL2m		4.47	1.72	1.72	sU3ga4GL2m		4.48	2.39	2.39
SO3-GlcAβ1-3Galβ1-3GlcNAcβ1-2Man			14.076									4.56	0.74	0.74	sU3ga3GL2m		4.57	0.76	0.76	sU3ga3GL2m		4.59	0.9	0.9	sU3ga3GL2m		4.54	0.91	0.91	sU3ga3GL2m		4.55	1	1	sU3ga3GL2m		4.55	0.81	0.81	sU3ga3GL2m		4.52	1.06	1.06	sU3ga3GL2m		4.54	0.9	0.9
NeuAcα2-3Galβ1-3[Galβ1-4GlcNAcβ1-6]GalNAc			14.189									4.61	0.56	0.4	S3ga3[ga4GL6]GA		4.62	0.16
NeuAcα2-6Galβ1-4(Fucα1-3-SO3-GlcNAcβ1-2)Man														0.16	S6ga4(f1sGL2)m				0.16	S6ga4(f1sGL2)m
NeuAcα2-3Galβ1-3[NeuAcα2-6]GalNAc			14.427									4.72	9.72	9.72	S3ga3[S6]GA
			14.747									4.86	0.74				4.86	0.87				4.9	0.76				4.83	0.59
Galβ1-3[Galβ1-3GlcNAcβ1-4Galβ1-4GlcNAcβ1-6]GalNAc														0.59	ga3[ag3GL4ga3GL6]GA				0.67	ga3[ag3GL4ga3GL6]GA				0.62	ga3[ag3GL4ga3GL6]GA				0.59	ga3[ag3GL4ga3GL6]GA
Galβ1-4GlcNAcβ1-4Galβ1-3[Galβ1-4GlcNAcβ1-6]GalNAc														0.15	ga4GL4ga3[ga4GL6]GA				0.2	ga4GL4ga3[ga4GL6]GA				0.14	ga4GL4ga3[ga4GL6]GA
			14.879		4.9	0.96	0.96	junk		JUNK		4.92	0.53	0.53	junk		4.91	0.94	0.53	junk		4.96	0.58	0.58	junk		4.89	0.65	0.65	junk		4.92	0.51	0.51	junk		4.91	0.43	0.43	junk		4.87	0.54	0.54	junk		4.91	0.63	0.63
NeuAcα2-6GlcNAcβ1-4Galβ1-3[Galβ1-4GlcNAcβ1-6]GalNAc																			0.41	S6GL4ga3[ga3GL6]GA
					4.95	0.6						4.99	1.32				4.98	1.31				5.03	1.76				4.96	1.65				4.98	1.78				4.98	1.63				4.94	1.83				4.97	0.74
A1														0.74	A1				0.81	A1				0.96	A1				0.85	A1				0.98	A1				0.89	A1				1.09	A1
							0.6	junk		JUNK				0.58	junk				0.5	junk				0.8	junk				0.8	junk				0.8	junk				0.74	junk				0.74	junk				0.74
NeuAcα2-3Galβ1-3GlcNAcβ1-3[NeuAcα2-6]GalNAc												5.05	0.24	0.24	S3ga3GL3[S6]GA
NeuAcα2-3(SO3-)Galβ1-3[NeuAcα2-6]GalNAc			15.383									5.16	2.39	0.32	S3sga3[S6]GA		5.16	2.07				5.21	2.37				5.13	2.06				5.15	2.06				5.15	2.09				5.11	2.1				5.15	2.08
										JUNK				2.07	junk				2.07	junk				2.37	junk				2.06	junk				2.06	junk				2.09	junk				2.1	junk				2.08
NeuAcα2-3Galβ1-4GlcNAcβ1-2[Galβ1-4GlcNAcβ1-6]Man			15.539									5.24	0.49	0.29	S3-ga4GL2[ga4GL6]m
NeuAcα2-3Galβ1-3[NeuAcα2-6Galβ1-4GlcNAcβ1-6]GalNAc														0.2	S3ga3[S6ga4GL6]GA
A2			16.341		5.65	0.34	0.34	junk				5.65	0.59	0.49	A2		5.65	0.67	0.57	A2		5.64	0.39	0.39	A2		5.49	0.64	0.64	A2		5.53	0.73	0.73	A2		5.53	0.51	0.51	A2		5.47	0.7	0.7	A2
NeuAcα2-6-Galβ1-3[Galβ1-4(Fucα1-3GlcNAcβ1-6)]GalNAc														0.1	S6-ga3[ga4(fa3GL6)]GA				0.1	S6-ga3[ga4(fa3GL6)]GA
Fucα1-2Galβ1-3[(Galβ1-4Fucα1-3GlcNAcβ1-6)]GalNAc												5.68	0.3	0.3	(fa2ga3)[ga3(fa3GL6)]GA		5.68	0.3	0.3	(fa2ga3)[ga3(fa3GL6)]GA		5.68	0.3	0.3	(fa2ga3)[ga3(fa3GL6)]GA		5.55	0.3	0.3	(fa2ga3)[ga3(fa3GL6)]GA		5.6	0.3	0.3	(fa2ga3)[ga3(fa3GL6)]GA
NeuAcα2-3Galβ1-3[SO3-NeuAcα2-6]GalNAc												5.78	0.38	0.38	S3ga3[sS6]GA
JUNK or α1G1GalNAc1 (SO4- on GalNAc)			16.57																			5.71	0.71	0.71	JUNK or A1G1GalNAc1 (SO4- on GalNAc)		5.6	0.83	0.83	JUNK or A1G1GalNAc1 (SO4- on GalNAc)		5.65	0.72	0.72	JUNK or A1G1GalNAc1 (SO4- on GalNAc)		5.64	0.69	0.69	JUNK or A1G1GalNAc1 (SO4- on GalNAc)		5.58	0.97	0.97	JUNK or A1G1GalNAc1 (SO4- on GalNAc)		5.64	0.86	0.86
A2B																																										5.8	1.25	1.25	A2B		5.87	1.22	1.22
NeuAcα2-6GlcNAcβ1-4Galβ1-3[NeuAcα2-3Galβ1-4GlcNAcβ1-6]GalNAc			16.872									5.94	0.74	0.41	S6GL4ga3[S3ga4GL6]GA																	5.95	0.46	0.46	A3		5.93	0.64	0.64	A3		5.89	0.48	0.48	A3
NeuAcα2-3-SO3-Galβ1-3[NeuAcα2-3-SO3-Galβ1-4GlcNAcβ1-6]GalNAc														0.33	S3sga3[S3sga4GL6]GA
M5			17.315									6.2	2.73	2.44	M5		6.2	2.64	2.64	M5		6.29	2.7	2.7	M5		6.13	2.61	2.61	M5		6.2	2.63	2.63	M5		6.18	2.63	2.63	M5		6.11	2.91	2.91	M5		6.19	2.78	2.78
NeuAcα2-3GalNAcβ1-4GlcNAcβ1-2[NeuAcα2-3GalNAcβ1-4GlcNAcβ1-6]Man														0.29	S3GA4GL2[S3GA4GL6]m
FA2B			17.452									6.28	0.88	0.88	FA2B		6.29	0.9	0.9	FA2B		6.36	0.85	0.85	FA2B		6.21	0.91	0.91	FA2B		6.28	0.92	0.92	FA2B		6.27	1.16	1.16	FA2B
			17.623							JUNK		6.38	0.56	0.56	junk		6.39	0.61	0.61	junk		6.48	0.72	0.72	junk		6.32	0.63	0.63	junk		6.39	0.61	0.61	junk		6.37	0.61	0.61	junk		6.3	0.65	0.65	junk		6.39	0.53	0.53
NeuAcα2-3Galβ1-4GlcNAcβ1-2[NeuAcα2-3Galβ1-4GlcNAcβ1-6]Man			17.751									6.45	0.24	0.24	S3ga4GL2[S3ga4GL6]m
																																										6.5	0.62	0.62	A4		6.55	0.39	0.39
																																					6.93	0.64	0.64	F(6)A4
M6			18.751									7.08	1.58	0.98	M6		7.07	1.51	0.91	M6		7.2	1.8	1.2	M6		7	1.34	0.74	M6		7.07	1.36	0.76	M6		7.06	1.36	0.76	M6		6.95	1.53	0.93	M6		7.07	1.44	0.84
										JUNK				0.6	junk				0.6	junk				0.6	junk				0.6	junk				0.6	junk				0.6	junk				0.6	junk				0.6
A1F1G1Gal2																																															7.39	0.61	0.61
			19.573							JUNK		7.64	0.67	0.67	junk		7.66	0.71	0.71	junk		7.77	0.75	0.75	junk		7.55	0.81	0.81	junk		7.63	0.69	0.69	junk		7.62	0.5	0.5	junk		7.53	0.49	0.49	junk		7.65	0.26	0.26
			19.868							JUNK		7.86	0.69	0.69	junk		7.86	0.74	0.74	junk		7.99	0.86	0.86	junk		7.75	0.92	0.92	junk		7.84	0.67	0.67	junk		7.82	0.55	0.55	junk		7.72	0.82	0.82	junk		7.88	0.95	0.95
M7			20.013									7.96	0.69	0.69	M7		7.95	0.57	0.57	M7		8.11	0.58	0.58	M7		7.87	0.48	0.48	M7		7.95	0.8	0.8	M7		7.93	0.9	0.9	M7		7.83	0.74	0.74	M7		7.99	0.59	0.59
M8			21.123									8.83	0.66	0.66	M8		8.84	0.63	0.63	M8		8.99	0.58	0.58	M8		8.7	0.59	0.59	M8		8.82	0.56	0.56	M8		8.81	0.47	0.47	M8		8.66	0.52	0.52	M8		8.86	0.69	0.69
			21.376							JUNK		9.04	0.88	0.88	junk		9.08	0.58	0.58	junk		9.26	0.55	0.55	junk		8.95	0.53	0.53	junk		9.04	0.41	0.41	junk		9.05	0.36	0.36	junk		8.92	0.34	0.34	junk		9.11	0.46	0.46
M9			21.924									9.52	1.32	1.32	M9		9.54	1.03	1.03	M9		9.72	0.8	0.8	M9		9.38	0.91	0.91	M9		9.51	0.78	0.78	M9		9.5	1.04	1.04	M9		9.35	0.7	0.7	M9		9.56	0.97	0.97
													100.04	100.14				100.03	100.03				99.96	99.96				99.99	99.99				100.01	100.01				99.99	99.99				99.96	99.96				100.3	100.3
[truncated: 25 more columns]

## Sheet: Master Assignment_Supp. Tbl. 9
Supplementary Table 9. PGC-LC-MSn data outlining m/z values as well as relative intensities and charge state observed. FLR-HILIC-UPLC-MS data outlining m/z values as well as relative charge state observed, error (ppm) and RT (TIC) of glycans. FLR-HILIC-UPLC data of 2AB labelled glycans outlining GU values and relative area. “x” – Gal core contamination. “nd” – not detected.
Structures and Naming			PGC-LC-MSn Data																				FLR-HILIC-UPLC-MS Data								FLR-HILIC-UPLC Data (confirmed with Exoglycosidase Panels)
			Reduced Sugar Information				Pooled healthy striatum				Pooled diseased striatum				Pooled healthy substantia nigra				Pooled diseased substantia nigra				Entire Pool (all 4 groups)								Pooled healthy striatum			Pooled diseased striatum			Pooled healthy substantia nigra			Pooled diseased substantia nigra
Tentative structure3	Short name	Glycan Image	Monoisotopic Mass (Reduced Alditol)	[M-H]-1 (Reduced Alditol) Theoretical	[M-2H]-2 (Reduced Alditol) Theoretical	Charge State (x)	[M-xH]-x (Reduced Alditol) Experimental	RT4	Intensity5	Int(%)	[M-xH]-x (Reduced Alditol) Experimental	RT	Intensity	Int(%)	[M-xH]-x (Reduced Alditol) Experimental	RT	Intensity	Int(%)	[M-xH]-x (Reduced Alditol) Experimental	RT	Intensity	Int(%)	Monoisotopic Mass (2AB Labelled)	[M-H]-1 (2AB Labelled) Theoretical	[M-2H]-2 (2AB Labelled) Theoretical	[M-3H]-3 (2AB Labelled) Theoretical	Charge State observed (expected)	[M-xH]-x (2AB Labelled) Experimental	Error (ppm)	RT TIC	RT	GU	% Area	RT	GU	% Area	RT	GU	% Area	RT	GU	% Area
Glc	gl		182.079	181.072	90.0322	oor	oor	oor	oor	oor	oor	oor	oor	oor	oor	oor	oor	oor	oor	oor	oor	oor	300.132	299.125	149.059	99.0367	nd	nd	nd	nd	1.97	1.02	1.1	1.95	1.01	2.35	1.99	1.02	3.8	1.93	1.01	0.97
Man	m		182.079	181.072	90.0322	oor	oor	oor	oor	oor	oor	oor	oor	oor	oor	oor	oor	oor	oor	oor	oor	oor	300.132	299.125	149.059	99.0367	nd	nd	nd	nd	1.97	1.02	digestion	1.95	1.01	digestion	1.99	1.02	digestion	1.93	1.01	digestion
Gal	ga		182.079	181.072	90.0322	oor	oor	oor	oor	oor	oor	oor	oor	oor	oor	oor	oor	oor	oor	oor	oor	oor	300.132	299.125	149.059	99.0367	nd	nd	nd	nd	2.06	1.04	0.28	2.05	1.03	0.85	2.07	1.04	0.73	2.03	1.03	0.9
GalNAc	GA		182.079	181.072	90.0322	oor	oor	oor	oor	oor	oor	oor	oor	oor	oor	oor	oor	oor	oor	oor	oor	oor	341.159	340.151	169.572	112.712	nd	nd	nd	nd	1.76	0.98 (From Glycostore DB)	digestion	1.73	0.98 (from Glycostore DB)	0.14	1.76	0.98 (from Glycostore DB)	0.62	1.75	0.98 (From Glycostore DB)	0.19
Galβ1-3Glc	xga3gl		344.132	343.125	171.059	oor	oor	oor	oor	oor	oor	oor	oor	oor	oor	oor	oor	oor	oor	oor	oor	oor	462.185	461.178	230.085	153.054	nd	nd	nd	nd	5.69	1.97	25.69	5.74	1.95	5.07	5.83	1.96	27.85	5.7	1.96	6.1
Galβ1-3GalNAc	ga3GA		385.158	384.151	191.572	1	384.333	13.4	88108	1.51033	384.25	13.61	76973	1.49398	384.25	13.26	72998	2.33987	384.333	13.22	87337	2.67156	503.212	502.204	250.598	166.73	nd	nd	nd	nd	5	1.8	digestion	4.99	1.77	0.24	5.03	1.76	0.2	4.98	1.78	0.22
Galα1-3GalNAc	gaa3GA		385.158	384.151	191.572	1	384.333	16.8	44355	0.760324	384.25	16.87	32042	0.621908	384.25	15.96	22413	0.718425	384.333	16.37	31036	0.949363	503.212	502.204	250.598	166.73	nd	nd	nd	nd	5.08	1.81	0.68	4.99	1.77	0.24	5.03	1.76	0.21	4.98	1.78	0.22
GlcNAcβ1-2Man	GL2m		385.158	384.151	191.572	1	nd	nd	nd	nd	nd	nd	nd	nd	nd	nd	nd	nd	nd	nd	nd	nd	503.212	502.204	250.598	166.73	nd	digestion	digestion	digestion	5	1.8	digestion	4.99	1.77	digestion	5.03	1.78	digestion	4.98	1.78	digestion
GlcNAcβ1-3GalNAc	GL3GA		426.185	425.178	212.085	1	425.333	17.53	61349	1.05163	425.333	17.39	51852	1.0064	425.333	16.4	27299	0.87504	425.333	16.89	29681	0.907915	544.238	543.231	271.112	180.405	1	543.24	16.9357	4.53	5.25	1.85	0.6	4.99	1.77	0.24	5.03	1.76	0.21	4.98	1.78	0.22
SO3-3(6)Galβ1-3GalNAc	s3ga3GA		465.115	464.108	231.55	1	464.25	15.96	239644	4.10793	464.25	15.96	92389	1.79319	464.25	15.07	60546	1.94074	464.25	15.38	108796	3.32797	583.168	582.161	290.577	193.382	1	582.153	13.7419	4.63	4.7	1.69	digestion	4.73	1.7	0.47	4.65	1.69	digestion	4.67	1.7	0.81
SO3-6(3)Galβ1-3GalNAc	s6ga3GA		465.115	464.108	231.55	1	464.333	17.53	47162	0.808441	464.25	17.57	11736	0.227786	464.25	16.4	13154	0.421637	nd	nd	nd	nd	583.168	582.161	290.577	193.382	1
Galβ1-3-SO3-GalNAc	ga3sGA		465.115	464.108	231.55	1	nd	nd	nd	nd	nd	nd	nd	nd	nd	nd	nd	nd	nd	nd	nd	nd	583.168	582.161	290.577	193.382	1
SO3-GlcNAcβ1-2Man	sGL2m		465.115	464.108	231.55	1	nd	nd	nd	nd	nd	nd	nd	nd	nd	nd	nd	nd	nd	nd	nd	nd	583.168	582.161	290.577	193.382	1				nd			4.99	1.78	digestion	nd			4.98	1.78	digestion
NeuAcα2-3Gal	S3ga		473.175	472.167	235.58	1	472.417	19.2	9255	0.158647	472.417	19.1	17998	0.349326	473.333	18.02	4095	0.131261	472.333	18.59	6837	0.209138	591.228	590.22	294.607	196.069	1	590.216	7.96313	7.75	7.48	2.43	3.42	7.32 and 7.53	2.35 and 2.41	7.72	7.63	2.41	2.41	7.28 and 7.48	2.36 and 2.41	7.1
(Fucα1-2Galβ1-3)Glc	(fa2ga3)gl		490.19	489.183	244.088	1	nd	nd	nd	nd	nd	nd	nd	nd	nd	nd	nd	nd	nd	nd	nd	nd	608.243	607.236	303.114	201.74	1	nd	nd	nd	nd			nd			nd			8.75	2.75	0.51
Glcβ1-4Galβ1-3Glc	xgl4ga3gl		506.185	505.177	252.085	1	nd	nd	nd	nd	nd	nd	nd	nd	nd	nd	nd	nd	nd	nd	nd	nd	624.238	623.231	311.112	207.072	1	623.231	0.481363	8.6	8.29	2.64	7.69	8.32	2.61	2.9	8.45	2.62	3.65	8.26	2.62	4.57
Glcβ1-3Galβ1-3Glc	xga3ga4gl		506.185	505.177	252.085	1	nd	nd	nd	nd	nd	nd	nd	nd	nd	nd	nd	nd	nd	nd	nd	nd	624.238	623.231	311.112	207.072	1	tiny peak in xevo at TIC RT9.24 not strong enough but suggests correctly assigned in exos			8.83	2.79	0.47	nd			nd			8.95	2.8	0.82
NeuAcα2-6GalNAc	S6GA		514.201	513.194	256.093	1	513.417	17.3	73782	1.26476	513.25	17.39	18558	0.360195	nd	nd	nd	nd	513.417	16.73	18189	0.556385	632.254	631.247	315.12	209.744	1	631.247	0.47525	4.78	7.48	2.43	1.5	7.32 and 7.53	2.35 and 2.41	2.98	7.63	2.41	2.88	7.48	2.41	2.66
(Fucα1-2Galβ1-3)GalNAc	(fa3ga3)GA		531.216	530.209	264.601	1	nd	nd	nd	nd	nd	nd	nd	nd	nd	nd	nd	nd	nd	nd	nd	nd	649.269	648.262	323.627	215.416	1	nd	nd	nd	nd			nd			nd			7.28	2.34	digestion
Galβ1-4GlcNAcβ1-2Man	ga4GL2m		547.211	546.204	272.598	1	546.417	19.31	150607	2.58167	546.417	19.19	29541	0.573366	nd	nd	nd	nd	nd	nd	nd	nd	665.264	664.257	331.625	220.747	1	664.253	6.02177	8.67	8.29	2.64	1.4	8.32	2.61	0.65	8.45	2.62	0.9	8.26	2.62	0.65
Galβ1-3GlcNAcβ1-2Man	ga3GL2m		547.211	546.204	272.598	1																	665.264	664.257	331.625	220.747	1				8.1	2.59	0.2	8.1	2.55	digestion	8.1	2.56	digestion	8.1	2.55	digestion
GalNAcβ1-4Galβ1-3Glc	xGA4ga4gl		547.211	546.204	272.598	1	nd	nd	nd	nd	nd	nd	nd	nd	nd	nd	nd	nd	nd	nd	nd	nd	665.264	664.257	331.625	220.747	1	digestion	digestion	digestion	9.2	2.9	digestion	nd			9.3	2.85	digestion	9.19	2.86	digestion
GlcNAcβ1-4Galβ1-3Glc	GL4ga4gl		547.211	546.204	272.598	1	nd	nd	nd	nd	nd	nd	nd	nd	nd	nd	nd	nd	nd	nd	nd	nd	665.264	664.257	331.625	220.747	1	digestion	digestion	digestion	nd			nd			8.8	2.74	digestion	nd
Galβ1-3GlcNAcβ1-3GalNAc	ga3GL3GA		588.238	587.231	293.112	1	nd	nd	nd	nd	nd	nd	nd	nd	nd	nd	nd	nd	nd	nd	nd	nd	706.291	705.284	352.138	234.423	nd	digestion	digestion	digestion	8.98	2.83	0.27	8.85	2.79	digestion	8.97	2.75	digestion	9.19	2.87	digestion
Galβ1-3[GlcNAcβ1-6]GalNAc	ga3[GL6]GA		588.238	587.231	293.112	1	nd	nd	nd	nd	nd	nd	nd	nd	nd	nd	nd	nd	nd	nd	nd	nd	706.291	705.284	352.138	234.423	nd	digestion	digestion	digestion	8.29	2.64	digestion	8.5	2.63	digestion	8.5	2.65	digestion	8.35	2.65	digestion
GlcNAcβ1-4Galβ1-3GalNAc	GL4ga3GA		588.238	587.231	293.112	1	nd	nd	nd	nd	nd	nd	nd	nd	nd	nd	nd	nd	nd	nd	nd	nd	706.291	705.284	352.138	234.423	nd	digestion	digestion	digestion	8.75	2.77	digestion	nd			nd			nd
GlcNAcβ1-3Galβ1-3GalNAc	GL3ga3GA		588.238	587.231	293.112	1	nd	nd	nd	nd	nd	nd	nd	nd	nd	nd	nd	nd	nd	nd	nd	nd	706.291	705.284	352.138	234.423	nd	digestion	digestion	digestion	8.5	2.71	digestion	nd			nd			nd
GlcNAcβ1-2[GlcNAcβ1-6]Man	GL2[GL6]m		588.238	587.231	293.112	1	nd	nd	nd	nd	nd	nd	nd	nd	nd	nd	nd	nd	nd	nd	nd	nd	706.291	705.284	352.138	234.423	nd	digestion	digestion	digestion	8.5	2.68	digestion	8.6	2.66	digestion	8.66	2.68	digestion	8.6	2.67	digestion
SO3-(NeuAcα2-6)GalNAc	s-[S6]GA		594.158	593.15	296.072	1	nd	nd	nd	nd	nd	nd	nd	nd	nd	nd	nd	nd	nd	nd	nd	nd	712.211	711.204	355.098	236.396	1	711.196	10.4049	4.55	nd			4.73	1.7	0.1	nd			4.67	1.7	0.1
NeuAcα2-3NeuAc	S3S		602.217	601.21	300.101	1	601.417	17.79	6017	0.103142	601.417	17.92	4427	0.0859244	601.417	16.85	9570	0.306756	601.417	17.25	3077	0.0941226	720.27	719.263	359.128	239.083	1	719.273	14.3202	4.51	4.94	1.77	1.61	4.95	1.76	2.4	4.98	1.75	2	4.93	1.77	3.44
SO3-Galβ1-3[GlcNAcβ1-6]GalNAc	ga3[sGL6]GA		668.195	667.187	333.09	1	nd	nd	nd	nd	nd	nd	nd	nd	nd	nd	nd	nd	nd	nd	nd	nd	786.248	785.24	392.117	261.075	1	785.243	3.18374	11.4	10.99	3.43	1.75	10.98	3.37	0.91	11.16	3.39	0.91	10.96	3.4	0.3
Galβ1-3(NeuAcα2-6)GalNAc	ga3[S6]GA		676.254	675.246	337.12	1	675.5	17.7	1365207	23.4021	675.417	17.83	939907	18.2428	675.417	16.76	587788	18.8409	675.417	17.34	730658	22.3502	794.307	793.3	396.146	263.762	1	793.307	8.69785	10.25	10.93	3.41	1.23	10.98	3.37	2.4	11.06	3.36	1.45	10.9	3.38	2.44
NeuAcα2-3Galβ1-3GalNAc	S3ga3GA		676.254	675.246	337.12	1	675.417	19.3	1427025	24.4618	675.5	19.46	876275	17.0078	675.417	18.28	532346	17.0638	675.417	18.44	698025	21.3519	794.307	793.3	396.146	263.762	1	793.307	8.69785	11.4	9.81	3.07	3.02	9.59 and 9.83	2.96 and 3.03	4.2	9.93	3.02	2.83	9.51 and 9.75	2.96 and 3.03	5.28
NeuAcα2-6Galβ1-3GalNAc	S6ga3GA		676.254	675.246	337.12	1																	794.307	793.3	396.146	263.762	1				9.51	2.98	0.65	9.59 and 9.83	2.96 and 3.03	1.48	9.65	2.94	0.51	nd
(Fucα1-2Galβ1-3)(Fucα1-3HexNAc)	(fa3ga3)(fa6G)		677.274	676.267	337.63	1	nd	nd	nd	nd	nd	nd	nd	nd	nd	nd	nd	nd	nd	nd	nd	nd	795.327	794.32	396.656	264.102	1	nd - or hidden behind peak for ga3[S6]GA			nd			nd			nd			10.56	3.27	0.5
Galβ1-4(Fucα1-3GlcNAcβ1-2)Man	ga4(fa3GL2)m		693.269	692.262	345.627	1	692.417	17.09	26689	0.457497	692.417	17.13	15175	0.294534	692.417	16.13	11386	0.364966	692.417	16.63	14699	0.449629	811.322	810.315	404.654	269.433	1	810.323	9.87271	11.18	10.64	3.32	4.92	10.65	3.27	6.84	10.77	3.27	4.08	10.56	3.27	5.91
Galβ1-4[GlcNAcβ1-6]Galβ1-4Glc	xga4[GL6]ga4gl		709.264	708.257	353.625	1	nd	nd	nd	nd	nd	nd	nd	nd	nd	nd	nd	nd	nd	nd	nd	nd	827.317	826.31	412.651	274.765	nd	nd	nd	nd	nd			nd			11.43	3.48	0.36	nd
Galβ1-3[GlcNAcβ1-6]Galβ1-4Glc	xga3[GL6]ga4gl		709.264	708.257	353.625	1	nd	nd	nd	nd	nd	nd	nd	nd	nd	nd	nd	nd	nd	nd	nd	nd	827.317	826.31	412.651	274.765	nd	nd	nd	nd	nd			nd			11.55	3.52	1.04	nd
Galβ1-3[(Fucα1-3GlcNAcβ1-6)]GalNAc	ga3[(fa3GL6)]GA		734.296	733.288	366.141	1	nd	nd	nd	nd	nd	nd	nd	nd	nd	nd	nd	nd	nd	nd	nd	nd	852.349	851.341	425.167	283.109	nd	digestion	digestion	digestion	11.95	3.66	digestion	12.01	3.71	digestion	11.96	3.66	0.18	11.9	3.73	digestion
Fucα1-3-GlcNAcβ1-2[GlcNAcβ1-6]Man	(fa3GL2)[GL6]m		734.296	733.288	366.141	1	nd	nd	nd	nd	nd	nd	nd	nd	nd	nd	nd	nd	nd	nd	nd	nd	852.349	851.341	425.167	283.109	nd	nd	nd	nd	nd			nd			nd			11.65	3.63	0.27
(Fucα1-2Galβ1-3)[GlcNAcβ1-6]GalNAc	(fa2ga3)[GL6]GA		734.296	733.288	366.141	1	nd	nd	nd	nd	nd	nd	nd	nd	nd	nd	nd	nd	nd	nd	nd	nd	852.349	851.341	425.167	283.109	nd	digestion	digestion	digestion							11.7	3.62	digestion	nd
Galβ1-3[Galβ1-4GlcNAcβ1-6]GalNAc	ga3[ga4GL6]GA		750.291	749.283	374.138	1	nd	nd	nd	nd	nd	nd	nd	nd	nd	nd	nd	nd	nd	nd	nd	nd	868.344	867.336	433.165	288.441	nd	nd	nd	nd	10.64	3.33	digestion	10.65	3.26	digestion	10.77	3.27	digestion	10.56	3.27	digestion
Galβ1-3GlcNAcβ1-4Galβ1-3GalNAc	ga3GL4ga3GA		750.291	749.283	374.138	1	nd	nd	nd	nd	nd	nd	nd	nd	nd	nd	nd	nd	nd	nd	nd	nd	868.344	867.336	433.165	288.441	nd	nd	nd	nd	11.39	3.56	0.85	nd			nd			nd
Galβ1-4GlcNAcβ1-4Galβ1-3GalNAc	ga4GL3ga3GA		750.291	749.283	374.138	1	nd	nd	nd	nd	nd	nd	nd	nd	nd	nd	nd	nd	nd	nd	nd	nd	868.344	867.336	433.165	288.441	nd	nd	nd	nd	11.27	3.52	0.33	nd			nd			nd
[NeuAc] + SO3-Galβ1-3GalNAc	S-sga3GA		756.211	755.203	377.098	1	755.333	18.87	196162	3.36257	755.25	18.74	117974	2.28978	755.333	17.48	67437	2.16162	755.333	18.15	112304	3.43528	874.264	873.256	436.125	290.414	nd	nd	nd	nd	11.27	3.52	digestion	11.36	3.5	0.29	11.43	3.47	digestion	11.28	3.5	0.88
[NeuAc] + SO3-Galβ1-3GalNAc	sS-ga3GA		756.211	755.203	377.098	1	755.333	20.02	27398	0.469651	755.333	20.17	31775	0.616726	755.333	18.67	17688	0.56697	nd	nd	nd	nd	874.264	873.256	436.125	290.414	nd	nd	nd	nd	12.55	3.97	0.3	12.63	3.94	0.33	12.74	3.93	digestion	12.7	3.95	digestion
Galβ1-4(SO3-Fucα1-3GlcNAcβ1-2)Man	ga4(fa3sGL2)m		773.226	772.219	385.606	1	772.333	18.23	4342	0.0744296	772.417	18.19	1787	0.0346842	772.333	17.12	1302	0.0417342	772.333	17.69	2279	0.0697125	891.279	890.272	444.632	296.086	1	890.279	8.31207	11.61	nd			11.2	3.44	0.17	nd			11.11	3.45	0.09
SO3-Galβ1-4(Fucα1-3GlcNAcβ1-2)Man	sga4(fa3GL2)m		773.226	772.219	385.606	1																	891.279	890.272	444.632	296.086	1	890.273	1.3479	10.75	nd			nd			nd			10.43	3.23	0.2
Galβ1-4(SO3-Fucα1-3GlcNAcβ1-2)Man(lactone form)	ga4(fa3sGL2)m-one		791.241	790.234	394.613	1	790.333	17.09	4472	0.0766581	790.333	17.13	1240	0.0240674	nd	nd	nd	nd	790.417	16.63	1804	0.0551827	909.294	908.287	453.64	302.091	N/A	N/A	N/A	N/A	nd			nd			nd			N/A	N/A	N/A
GlcNAcβ1-4Galβ1-3(GlcNAcβ1-6)GalNAc	GL4ga3[GL6]GA		791.317	790.31	394.651	1	nd	nd	nd	nd	nd	nd	nd	nd	nd	nd	nd	nd	nd	nd	nd	nd	909.371	908.364	453.678	302.116	nd	digestion	digestion	digestion	10.8	3.37	digestion	approx 10.7	3.29	digestion	11.06	3.31	digestion	10.7	3.33	digestion
SO3-GlcAβ1-3Galβ1-4GlcNAcβ1-2Man	sU3ga4GL2m		803.2	802.193	400.593	1	802.333	24.73	4637	0.0794865	802.333	24.65	6851	0.132972	802.333	23.88	4030	0.129177	802.333	24.23	5785	0.176958	921.253	920.246	459.619	306.077	1	920.257	11.736	14.64	13.83	4.48	1.18	14.01	4.48	1.96	13.99	4.44	0.96	13.93	4.5	0.97
SO3-GlcAβ1-3Galβ1-3GlcNAcβ1-2Man	sU3ga3GL2m		803.2	802.193	400.593	1																	921.253	920.246	459.619	306.077	1				14.04	4.56	0.32	14.17	4.55	0.58	14.12	4.5	0.26	14.08	4.56	0.74
NeuAcα2-3Galβ1-4GlcNAcβ1-2Man	S3ga4GL2m		838.307	837.299	418.146	1	837.417	24.63	91725	1.57233	837.5	24.65	137086	2.66072	837.5	24.06	84618	2.71234	837.5	24.32	115524	3.53377	956.36	955.352	477.173	317.779	1	955.364	11.9328	12.48	11.93	3.74	2.89	12.01	3.72	4.54	12.08	3.7	2.71	11.93	3.72	3.49
NeuAcα2-3Galβ1-3GlcNAcβ1-2Man	S3ga3GL2m		838.307	837.299	418.146	1																	956.36	955.352	477.173	317.779	1	955.345	8.05985	13.48	12.08	3.8	0.79	12.16	3.77	1.11	12.21	3.75	0.75	12.1	3.78	0.78
NeuAcα2-6Galβ1-4GlcNAcβ1-2Man	S6ga4GL2m		838.307	837.299	418.146	1																	956.36	955.352	477.173	317.779	1	May be a part of the above two glycans			11.93	3.74	0.27	nd			nd			nd
NeuAcα2-6Galβ1-3GlcNAcβ1-2Man	S6ga3GL2m		838.307	837.299	418.146	1																	956.36	955.352	477.173	317.779	1				11.61	3.63	0.53	nd			nd			nd
NeuAcα2-3GalNAcβ1-4Galβ1-3Glc	xS3GA4ga4gl		838.307	837.299	418.146	1	nd	nd	nd	nd	nd	nd	nd	nd	nd	nd	nd	nd	nd	nd	nd	nd	958.36	957.352	478.173	318.446	nd	nd	nd	nd	12.88	4.09	0.5	nd			nd			13.03	4.13	0.24
NeuAcα2-6GalNAcβ1-4Galβ1-3Glc	xS6GA4ga4gl		838.307	837.299	418.146	1	nd	nd	nd	nd	nd	nd	nd	nd	nd	nd	nd	nd	nd	nd	nd	nd	959.36	958.352	478.673	318.779	nd	nd	nd	nd	nd			nd			nd			13.03	4.13	0.07
Galβ1-3GlcNAcβ1-3[NeuAcα2-6]GalNAc	ga3GL3[S6]GA		879.333	878.326	438.659	1	nd	nd	nd	nd	nd	nd	nd	nd	nd	nd	nd	nd	nd	nd	nd	nd	997.386	996.379	497.686	331.455	nd	digestion	digestion	digestion	12.55	3.99	digestion	12.63	3.94	digestion	12.75	3.93	digestion	12.7	3.95	digestion
(Fucα1-3GlcNAcβ1-2)[(Fucα1-3GlcNAcβ1-6)]Man	(fa3GL2)[(fa3GL6)]m		880.354	879.346	439.17	1	nd	nd	nd	nd	nd	nd	nd	nd	nd	nd	nd	nd	nd	nd	nd	nd	998.407	997.399	498.196	331.795	nd	nd	nd	nd	nd			nd			nd			13.03	4.09	0.33
Galβ1-3[Galβ1-4(Fucα1-3GlcNAcβ1-6)]GalNAc	ga3[ga4(fa3GL6)]GA		896.348	895.341	447.167	1	895.5	18.23	25065	0.429659	895.417	18.37	15009	0.291312	895.333	17.39	12920	0.414137	895.333	18.05	19810	0.60597	1014.4	1013.39	506.193	337.127	2	506.192	3.75351	15.86	13.69	4.42	0.32	13.81	4.4	0.3	13.82	4.37	0.1	13.72	4.41	0.5
Galβ1-4-Fucα1-3-GlcNAcβ1-2[GlcNAcβ1-6]Man	ga4(fa3GL2)[GL6]m		896.348	895.341	447.167	1	nd	nd	nd	nd	nd	nd	nd	nd	nd	nd	nd	nd	nd	nd	nd	nd	1014.4	1013.39	506.194	337.127	2	506.192	3.75351	15.86	nd			nd			nd			13.03	4.13	0.28
SO3-Galβ1-3[SO3-Galβ1-4GlcNAcβ1-6]GalNAc	sga3[sga4GL6]GA		910.204	909.197	454.095	1	nd	nd	nd	nd	nd	nd	nd	nd	nd	nd	nd	nd	nd	nd	nd	nd	1028.26	1027.25	513.121	341.745	1	1027.27	16.3543	12.1	nd			nd			nd			11.79	3.68	0.27
Galβ1-4GlcNAcβ1-2[Galβ1-4GlcNAcβ1-6]Man	ga4GL2[ga4GL2]m		912.343	911.336	455.164	1	nd	nd	nd	nd	nd	nd	nd	nd	nd	nd	nd	nd	nd	nd	nd	nd	1030.4	1029.39	514.191	342.458	nd	nd	nd	nd	13.32	4.28	digestion	13.3	4.22	digestion	13.5	4.21	digestion	13.3	4.24	digestion
Galβ1-3GlcNAcβ1-4Galβ1-3[GlcNAcβ1-6]GalNAc	ga3GL4ga3[GL6]GA		953.37	952.363	475.678	1	nd	nd	nd	nd	nd	nd	nd	nd	nd	nd	nd	nd	nd	nd	nd	nd	1071.42	1070.42	534.704	356.134	nd	nd	nd	nd	nd			12.93	4.05	0.25	nd			nd
GlcNAcβ1-4Galβ1-3(Galβ1-4GlcNAcβ1-6)GalNAc	GL4ga3[ga4GL6]GA		953.37	952.363	475.678	1	nd	nd	nd	nd	nd	nd	nd	nd	nd	nd	nd	nd	nd	nd	nd	nd	1071.42	1070.42	534.704	356.134	nd	nd	nd	nd	12.96	4.12	0.6	13.13	4.13	0.17	13.02	4.05	0.29	12.93	4.09	0.07
Galβ1-3(GlcNAcβ1-4Galβ1-3GlcNAcβ1-6)GalNAc	ga3[GL4ga3GL6]GA		953.37	952.363	475.678	1	nd	nd	nd	nd	nd	nd	nd	nd	nd	nd	nd	nd	nd	nd	nd	nd	1071.42	1070.42	534.704	356.134	nd	nd	nd	nd	12.75	4.08	digestion	12.85	3.9	digestion	13.05	4.07	digestion	approx 12.85	4.05	digestion
Galβ1-3(GlcNAcβ1-4Galβ1-4GlcNAcβ1-6)GalNAc	ga3[GL4ga4GL6]GA		953.37	952.363	475.678	1	nd	nd	nd	nd	nd	nd	nd	nd	nd	nd	nd	nd	nd	nd	nd	nd	1071.42	1070.42	534.704	356.134	nd	nd	nd	nd	13.47	4.27	0.33	13.01	4.08	0.81	nd			12.93	4.09	0.29
Galβ1-3[Galβ1-3GalNAcβ1-4GlcNAcβ1-6]GalNAc	ga3[ga3GA4GL6]GA		953.37	952.363	475.678	1	nd	nd	nd	nd	nd	nd	nd	nd	nd	nd	nd	nd	nd	nd	nd	nd	1071.42	1070.42	534.704	356.134	nd	nd	nd	nd	nd			nd			nd			13.83	4.46	0.32
NeuAcα2-3Galβ1-3(NeuAcα2-6)GalNAc	S3ga3[S6]GA		967.349	966.342	482.667	1	966.5	19.84	1769840	30.3382	966.417	19.99	2543854	49.3741	966.5	18.83	1503472	48.1922	966.417	19.47	1160299	35.4925	1085.4	1084.39	541.694	360.793	2	541.687	13.3839	15.22	14.37	4.71	6.08	14.51	4.71	13.04	14.49	4.66	6.64	14.43	4.72	9.72
NeuAcα2-3Galβ1-4(Fucα1-3GlcNAcβ1-2)Man	S3ga4(fa3GL2)m		984.365	983.357	491.175	1	nd	nd	nd	nd	nd	nd	nd	nd	nd	nd	nd	nd	nd	nd	nd	nd	1102.42	1101.41	550.202	366.465	1	1101.41	0	14.38	13.69	4.42	0.22	nd			nd			13.72	4.41	0.26
GalNAcβ1-4GlcNAcβ1-2[GalNAcβ1-4GlcNAcβ1-6]Man	GA4GL2[GA4GL6]m		994.396	993.389	496.191	1	nd	nd	nd	nd	nd	nd	nd	nd	nd	nd	nd	nd	nd	nd	nd	nd	1112.45	1111.44	555.217	369.809	2	555.217	1.62099	15.82	nd			nd			nd			approx 12.85	4.05	digestion
NeuAcα2-6-(Fucα1-2Galβ1-3)[GlcNAcβ1-6]GalNAc	S6-(fa2ga3)[GL6]GA		1025.39	1024.38	511.688	1	nd	nd	nd	nd	nd	nd	nd	nd	nd	nd	nd	nd	nd	nd	nd	nd	1143.44	1142.44	570.715	380.141	nd	nd	nd	nd	nd			nd			14.7	4.75	0.05	nd
NeuAcα2-3Galβ1-3(Galβ1-4GlcNAcβ1-6)GalNAc	S3ga3[ga4GL6]GA		1041.39	1040.38	519.686	1	1040.58	22.4	24455	0.419202	1040.5	22.6	19876	0.385777	1040.5	21.8	26458	0.848083	1040.5	22.2	29862	0.913451	1159.44	1158.43	578.712	385.472	nd	nd	nd	nd	14.04	4.56	0.25	14.24	4.58	0.33	14.22	4.54	0.54	14.19	4.61	0.4
Galβ1-3(NeuAcα2-3Galβ1-4GlcNAcβ1-6)GalNAc	ga3[S3ga4GL6]GA		1041.39	1040.38	519.686	1	1040.58	24.46	21027	0.36044	1040.5	24.5	26793	0.52003	1040.5	23.9	26773	0.85818	1040.5	23.97	32011	0.979187	1159.44	1158.43	578.712	385.472	2	578.715	5.09752	13.2	13.69	4.42	0.26	13.81	4.4	0.47	13.82	4.37	0.39	13.72	4.41	0.3
Galβ1-3(NeuAcα2-6Galβ1-4GlcNAcβ1-6)GalNAc	ga3[S6ga4GL6]GA		1041.39	1040.38	519.686	1																	1159.44	1158.43	578.712	385.472	nd	digestion	digestion	digestion	nd			nd			nd			13.65	4.37	digestion
Fucα1-2Galβ1-3[(Galβ1-4Fucα1-3GlcNAcβ1-6)]GalNAc	(fa2ga3)[ga3(fa3GL6)]GA		1042.41	1041.4	520.196	1	nd	nd	nd	nd	nd	nd	nd	nd	nd	nd	nd	nd	nd	nd	nd	nd	1160.46	1159.45	579.222	385.813	1	1159.45	0.258743	16.45	nd			nd			nd			16.4	5.68	0.3
NeuAcα2-3(SO3-)Galβ1-3(NeuAcα2-6)GalNAc	S3sga3[S6]GA		1047.31	1046.3	522.646	1	1046.33	19.66	55515	0.951626	1046.17	19.73	5865	0.113835	nd	nd	nd	nd	1046.33	18.94	10714	0.327731	1165.36	1164.35	581.672	387.446	2	581.678	8.93974	15.86	15.25 and 15.41	5.11 and 5.19	0.29 and 0.06	15.48	5.15	0.48	15.38	5.08	0.13	15.38	5.16	0.32
NeuAcα2-3(SO3-)Galβ1-3(NeuAcα2-6)GalNAc	S3sga3[S6]GA		1047.31	1046.3	522.646	1	1046.42	20.49	46859	0.803247	1046.33	20.54	37178	0.721594	1046.42	19.39	11771	0.377307	1046.33	19.84	16476	0.503986	1165.36	1164.35	581.672	387.446	2
[SO3] + NeuAcα2-3Galβ1-3(NeuAcα2-6)GalNAc	s-S3ga3[S6]GA		1047.31	1046.3	522.646	1	1046.42	21.5	13816	0.236831	nd	nd	nd	nd	nd	nd	nd	nd	1046.42	20.85	9725	0.297479	1165.36	1164.35	581.672	387.446	2				16.46	5.74	0.13	16.7	5.79	0.4	16.78	5.83	0.25	16.57	5.78	0.38
NeuAcα2-6Galβ1-4(Fucα1-3-SO3-GlcNAcβ1-2)Man	S6ga4(fa3sGL2)m		1064.32	1063.31	531.153	1	nd	nd	nd	nd	nd	nd	nd	nd	nd	nd	nd	nd	1063.17	19.39	1598	0.0488814	1182.37	1181.37	590.18	393.118	nd	nd	nd	nd	nd			nd			nd			14.19	4.61	0.16
Galβ1-3GlcNAcβ1-4Galβ1-3(Galβ1-4GlcNAcβ1-6)GalNAc	ga3GL4ga3[ga3GL6]GA		1115.42	1114.42	556.704	1	nd	nd	nd	nd	nd	nd	nd	nd	nd	nd	nd	nd	nd	nd	nd	nd	1233.48	1232.47	615.731	410.151	2				nd			14.86	4.86	0.15	14.89	4.84	0.1	14.75	4.86	0.46
Galβ1-3[Galβ1-3GlcNAcβ1-4Galβ1-4GlcNAcβ1-6]GalNAc	ga3[ga3GL4ga4GL6]GA		1115.42	1114.42	556.704	1	nd	nd	nd	nd	nd	nd	nd	nd	nd	nd	nd	nd	nd	nd	nd	nd	1233.48	1232.47	615.731	410.151	2				14.71	4.92	digestion	14.86	4.86	0.25	14.83	4.83	digestion	14.75	5.05	0.24
Galβ1-3[Galβ1-3GlcNAcβ1-4Galβ1-4GlcNAcβ1-6]GalNAc	ga3[ga4GL4ga4GL6]GA		1115.42	1114.42	556.704	1	nd	nd	nd	nd	nd	nd	nd	nd	nd	nd	nd	nd	nd	nd	nd	nd	1233.48	1232.47	615.731	410.151	2				14.8	4.9	0.28	nd			14.96	4.87	0.11	nd
GalNAcβ1-3Galβ1-3[GalNAcβ1-3Galβ1-4GlcNAcβ1-6]GalNAc	GA3ga3[GA3ga4GL6]GA		1156.45	1155.44	577.217	1	nd	nd	nd	nd	nd	nd	nd	nd	nd	nd	nd	nd	nd	nd	nd	nd	1274.5	1273.5	636.244	423.827	2	nd	nd	nd	14.5	4.76	digestion	14.51	4.7	digestion	nd			nd
NeuAcα2-3Galβ1-3GlcNAcβ1-3[NeuAcα2-6]GalNAc	S3ga3GL3[S6]GA		1170.43	1169.42	584.207	1	nd	nd	nd	nd	nd	nd	nd	nd	nd	nd	nd	nd	nd	nd	nd	nd	1288.48	1287.47	643.234	428.487	2	643.245	18.1116	15.8	15.12	5.05	0.2	15.25	5.06	0.2	15.38	5.08	0.1	15.2	4.86	0.15
NeuAc-Galβ1-3[Galβ1-4(Fucα1-3GlcNAcβ1-6)]GalNAc	S-ga3[ga4(fa3GL6)]GA		1187.44	1186.44	592.715	1	nd	nd	nd	nd	nd	nd	nd	nd	nd	nd	nd	nd	nd	nd	nd	nd	1305.5	1304.49	651.741	434.158	2	651.74	1.99466	16.17	nd			nd			nd			16.34	5.65	0.1
NeuAcα2-3Galβ1-4GlcNAcβ1-2[Galβ1-4GlcNAcβ1-6]Man	S3ga4GL2[ga4GL6]m		1203.44	1202.43	600.712	1	nd	nd	nd	nd	nd	nd	nd	nd	nd	nd	nd	nd	nd	nd	nd	nd	1321.49	1320.48	659.739	439.49	nd	nd	nd	nd	15.48	5.23	0.3	15.69	5.26	0.5	15.62	5.2	0.36	15.54	5.24	0.29
NeuAcα2-6Galβ1-4GlcNAcβ1-2[Galβ1-4GlcNAcβ1-6]Man	S6ga4GL2[ga4GL6]m		1203.44	1202.43	600.712	1	nd	nd	nd	nd	nd	nd	nd	nd	nd	nd	nd	nd	nd	nd	nd	nd	1321.49	1320.48	659.739	439.49	nd	nd	nd	nd	nd			15.8	5.33	digestion	nd			nd
NeuAcα2-6GlcNAcβ1-4Galβ1-3[Galβ1-4GlcNAcβ1-6]GalNAc	S6GL4ga3[ga3GL6]GA		1244.47	1243.46	621.225	1	nd	nd	nd	nd	nd	nd	nd	nd	nd	nd	nd	nd	nd	nd	nd	nd	1362.52	1361.51	680.252	453.166	nd	digestion	digestion	digestion	14.8	4.94	digestion	nd			nd			14.88	4.91	digestion
Galβ1-3GalNAcβ1-3Galβ1-3[GalNAcβ1-3Galβ1-4GlcNAcβ1-6]GalNAc	ga3GA3ga3[GA3ga4GL6]GA		1318.5	1317.49	658.244	1	nd	nd	nd	nd	nd	nd	nd	nd	nd	nd	nd	nd	nd	nd	nd	nd	1436.56	1435.55	717.27	477.844	nd	nd	nd	nd	16.15	5.57	0.11	nd			nd			nd
Galβ1-4GalNAcβ1-3Galβ1-3[GalNAcβ1-3Galβ1-4GlcNAcβ1-6]GalNAc	ga4GA3ga3[GA3ga4GL6]GA		1318.5	1317.49	658.244	1	nd	nd	nd	nd	nd	nd	nd	nd	nd	nd	nd	nd	nd	nd	nd	nd	1436.56	1435.55	717.27	477.844	nd	nd	nd	nd	16.15	5.57	0.15	16.43	5.64	0.3	nd			nd
NeuAcα2-3Galβ1-3(NeuAcα2-3Galβ1-4GlcNAcβ1-6)GalNAc	S3ga3[S3ga4GL6]GA		1332.48	1331.47	665.233	1	1331.42	26.23	9184	0.15743	1331.58	26.17	31740	0.970898	1331.42	25.46	17766	0.344823	1331.58	25.8	22614	0.724867	1450.53	1449.53	724.26	482.504	nd	nd	nd	nd	15.62	5.3	0.07	nd			nd			nd
NeuAcα2-3Galβ1-3(NeuAcα2-6Galβ1-4GlcNAcβ1-6)GalNAc	S3ga3[S6ga4GL6]GA		1332.48	1331.47	665.233	1																	1450.53	1449.53	724.26	482.504	nd	nd	nd	nd	nd			nd			nd			15.54	5.24	0.2
NeuAcα2-3-Galβ1-3[Galβ1-3GlcNAcβ1-4Galβ1-4GlcNAcβ1-6]GalNAc	S3-ga3[ga3GL4ga4GL6]GA		1406.52	1405.51	702.252	1	nd	nd	nd	nd	nd	nd	nd	nd	nd	nd	nd	nd	nd	nd	nd	nd	1524.57	1523.56	761.278	507.183	nd	nd	nd	nd	16.66	5.84	0.15	16.98	5.94	0.21	nd			nd
NeuAcα2-3-Galβ1-3GlcNAcβ1-4Galβ1-3[Galβ1-4GlcNAcβ1-6]GalNAc	S3-ga3GL4ga3[ga4GL6]GA		1406.52	1405.51	702.252	1	nd	nd	nd	nd	nd	nd	nd	nd	nd	nd	nd	nd	nd	nd	nd	nd	1524.57	1523.56	761.278	507.183	nd	nd	nd	nd	nd			nd			16.78	5.83	0.2	nd
NeuAcα2-3-SO3-Galβ1-3[NeuAcα2-3-SO3-Galβ1-4GlcNAcβ1-6]GalNAc	S3sga3[S3sga4GL6]GA		1492.4	1491.39	745.19	1	nd	nd	nd	nd	nd	nd	nd	nd	nd	nd	nd	nd	nd	nd	nd	nd	1610.45	1609.44	804.217	535.809	nd	nd	nd	nd	nd			nd			nd			16.87	5.94	0.33
NeuAcα2-3Galβ1-4GlcNAcβ1-2[NeuAcα2-3Galβ1-4GlcNAcβ1-6]Man	S3ga4GL2[S3ga4GL6]m		1494.53	1493.53	746.26	1 and 2	nd	nd	nd	nd	746.5000 and 1493.6667	30.55	8304	0.161174	746.9167 and 1494.6667	29.78	3913	0.125427	nd	nd	nd	nd	1612.59	1611.58	805.286	536.522	nd	nd	nd	nd	nd			nd			17.67	6.36	0.25	17.75	6.45	0.24
NeuAcα2-3Galβ1-4GlcNAcβ1-2[NeuAcα2-6Galβ1-4GlcNAcβ1-6]Man	S3ga4GL2[S6ga4GL6]m		1494.53	1493.53	746.26	1 and 2	nd	nd	nd	nd									nd	nd	nd	nd	1612.59	1611.58	805.286	536.522	nd	nd	nd	nd	nd			17.89	6.47	0.42	nd			nd
NeuAcα2-6GlcNAcβ1-4Galβ1-3[NeuAcα2-3Galβ1-4GlcNAcβ1-6]GalNAc	S6GL4ga3[S3ga4GL6]GA		1535.56	1534.55	766.773	2	nd	nd	nd	nd	nd	nd	nd	nd	nd	nd	nd	nd	nd	nd	nd	nd	1653.61	1652.61	825.8	550.197	nd	nd	nd	nd	16.75	5.89	0.12	nd			nd			16.87	5.94	0.41
NeuAcα2-3GlcNAcβ1-4Galβ1-3[NeuAcα2-3Galβ1-4GlcNAcβ1-6]GalNAc	S3GL4ga3[S3ga4GL6]GA		1535.56	1534.55	766.773	2	nd	nd	nd	nd	nd	nd	nd	nd	nd	nd	nd	nd	nd	nd	nd	nd	1653.61	1652.61	825.8	550.197	nd	nd	nd	nd	nd			16.92	5.91	0.13	16.78	5.83	0.35	nd
NeuAcα2-3GalNAcβ1-4GlcNAcβ1-2[NeuAcα2-3GalNAcβ1-4GlcNAcβ1-6]Man	S3GA4GL2[S3GA4GL6]m		1576.59	1575.58	787.286	1	nd	nd	nd	nd	nd	nd	nd	nd	nd	nd	nd	nd	nd	nd	nd	nd	1694.64	1693.63	846.313	563.873	3	563.866	12.0003	15.93	nd			nd			nd			17.34	6.2	0.29
								Total Intensity	5833697			Total Intensity	5152205			Total Intensity	3119743			Total Intensity	3269140
